# Supplementary material for: Genetic Decomposition of the Heritable Component of Reported Childhood Maltreatment
Source: Biol Psychiatry Glob Open Sci. 2023 Mar 24;3(4):716–24. doi: 10.1016/j.bpsgos.2023.03.003 (PMC10593925; doi:10.1016/j.bpsgos.2023.03.003)
Supplement: Key Resources Table [file mmc2.xlsx]

## Sheet: Key Resources Table
KEY RESOURCES TABLE
Resource Type	Specific Reagent or Resource	Source or Reference	Identifiers	Additional Information
Add additional rows as needed for each resource type	Include species and sex when applicable.	Include name of manufacturer, company, repository, individual, or research lab. Include PMID or DOI for references; use “this paper” if new.	Include catalog numbers, stock numbers, database IDs or accession numbers, and/or RRIDs. RRIDs are highly encouraged; search for RRIDs at https://scicrunch.org/resources.	Include any additional information or notes if necessary.
Software; Algorithm	LDSC regression	https://github.com/bulik/ldsc/wiki/Heritability-and-Genetic-Correlation	NA	NA
Software; Algorithm	Genomic SEM	https://github.com/GenomicSEM/GenomicSEM/wiki	NA	NA
Deposited Data; Public Database	GWAS summary statistics for outcome (reported childhood maltreatment)	PMID: 33740410; Download link: https://doi.org/10.17863/ CAM.65339	NA	NA
Deposited Data; Public Database	GWAS summary statistics for outcome (self-reported lifetime trauma)	PMID: 31969693; Download link: http://ftp.ebi.ac.uk/pub/databases/gwas/summary_statistics/GCST009001-GCST010000/GCST009982/	NA	NA
Deposited Data; Public Database	GWAS summary statistics for rG analysis	Full data availability details for all traits provided in supplementary table 12	NA	NA
Deposited Data; Public Database	GWAS summary statistics for selected explanatory variables	Full data availability details for all traits provided in supplementary table 12	NA	NA
