# Supplementary material for: Genetic Decomposition of the Heritable Component of Reported Childhood Maltreatment
Source: Biol Psychiatry Glob Open Sci. 2023 Mar 24;3(4):716–24. doi: 10.1016/j.bpsgos.2023.03.003 (PMC10593925; doi:10.1016/j.bpsgos.2023.03.003)
Supplement: Supplementary Tables [file mmc3.xlsx]

## Sheet: STable1-All rg CM
Supplementary Table 1: LDScore genetic correlation (rg) results for all phenotypes with reported childhood maltreatment.
Phenotype	PMID	rg	se	z	p	h2_obs	h2_obs_se	h2_obs_z	h2_int	h2_int_se	gcov_int	gcov_int_se	code_gwas
18:2, linoleic acid (LA)	27005778	0.0897	0.0842	1.0654	0.2867	0.1239	0.0479	2.58664	1.0039	0.0098	-0.0048	0.0046	FATT18
22:6, docosahexaenoic acid	27005778	0.0846	0.0795	1.0648	0.287	0.1339	0.0373	3.58981	0.9951	0.0072	-0.0011	0.0052	FATT10
25-hydroxyvitamin D levels	28757204	0.0763	0.064	1.1912	0.2336	0.0765	0.0296	2.58446	0.9847	0.0092	-0.0108	0.0047	VITD01
2hr glucose BMI-adjusted	20081857	-0.0885	0.0871	-1.0161	0.3096	0.1036	0.0346	2.99422	0.9932	0.007	0.0012	0.0051	GLYC01
Achilles heel injury	28358823	-0.1378	0.1164	-1.1838	0.2365	0.0087	0.0037	2.35135	1.002	0.0057	0.0094	0.0045	ACHI01
ADHD	20732625	0.2895	0.1054	2.7463	0.006	0.2477	0.087	2.84713	1.0057	0.0062	3.00E-04	0.0049	ADHD01
ADHD (Mixed ancestry)	30478444	0.5563	0.0375	14.8205	1.08E-49	0.3648	0.0221	16.5068	1.0291	0.0096	-0.0011	0.007	ADHD04
ADHD	30478444	0.5607	0.0372	15.0872	1.96E-51	0.2408	0.0147	16.381	1.0279	0.0099	-0.0014	0.0071	ADHD05
ADHD female	29325848	0.6459	0.0749	8.626	6.36E-18	0.135	0.0277	4.87365	1.0582	0.0088	0.0059	0.0065	ADHD05F
ADHD male	29325848	0.5821	0.0452	12.8806	5.79E-38	0.2499	0.021	11.9	1.0063	0.0082	-0.0032	0.0067	ADHD05M
ADHD symptoms	27663945	0.5763	0.1343	4.2898	1.79E-05	0.0734	0.0293	2.50512	1.0075	0.0074	0.013	0.0058	ADHD02
Adiponectin	22479202	0.0177	0.0633	0.279	0.7802	0.1136	0.025	4.544	0.9635	0.0117	0.0032	0.0054	GLYC08
Age at Menarche (marker of puberty in females)	25231870	-0.1155	0.0294	-3.9297	8.51E-05	0.1633	0.0081	20.1605	0.97	0.0108	-0.0012	0.0055	MENA01F
Age at Menarche (marker of puberty in females)	28436984	-0.0775	0.0238	-3.2578	0.0011	0.1602	0.0081	19.7778	1.0108	0.015	0.0012	0.0054	MENA02F
Age at Menopause	26414677	-0.0618	0.0407	-1.5208	0.1283	0.136	0.0161	8.4472	0.9888	0.014	0.0082	0.0053	MENO01F
Aggression	26087016	0.5743	0.1634	3.5146	4.00E-04	0.0508	0.0244	2.08197	0.9933	0.0076	0.0092	0.006	AGGR01
Agreeableness (NEO five factor inventory)	21173776	-1.4109	0.9737	-1.4489	0.1474	0.0194	0.0265	0.732075	1.0018	0.0069	0.0087	0.0054	AGAB01
Alanine	27005778	0.1099	0.0769	1.4301	0.1527	0.0846	0.027	3.13333	1.0123	0.0072	-0.0061	0.0046	AMIN01
Albumin	27005778	-0.0925	0.0993	-0.9316	0.3516	0.0574	0.0254	2.25984	0.9902	0.0065	-0.0039	0.0043	URIN01
Alcohol dependence African	30482948	0.2331	0.1172	1.989	0.0467	0.1098	0.0543	2.0221	0.9951	0.0065	-0.0067	0.0039	ALCD02
Alcohol dependence all ancestries	30482948	0.5428	0.0871	6.2282	4.72E-10	0.0493	0.0091	5.41758	1.0191	0.0064	-0.0067	0.0054	ALCD01
Alcohol dependence European	30482948	0.5326	0.0899	5.9265	3.10E-09	0.0541	0.01	5.41	1.02	0.0063	-0.0027	0.0052	ALCD03
Alzheimer	24162737	-0.115	0.0772	-1.4883	0.1367	0.0446	0.021	2.12381	1.0662	0.0293	0.0074	0.0046	ALZH01
Alzheimer's Disease 2019 (clinically diagnosed AD and AD-by-proxy)	30617256	0.2452	0.0837	2.9302	0.0034	0.008	0.0042	1.90476	1.0517	0.0527	-0.0014	0.0054	ALZH02
Amyotrophic lateral sclerosis	27455348	0.1263	0.0837	1.5093	0.1312	0.0489	0.0128	3.82031	0.9949	0.0061	0.0011	0.0045	ALSD01
Ankle injury	28957384	0.1927	0.1905	1.0119	0.3116	0.0044	0.0043	1.02326	1.0005	0.0062	-0.0038	0.0048	ANKL01
Ankylosing spondylitis	23749187	-0.014	0.1007	-0.1391	0.8893	1.2308	0.5114	2.40673	1.381	0.1039	-0.0063	0.0276	ANKY01
Anorexia nervosa (PGC1)	28494655	-0.0426	0.056	-0.76	0.4473	0.2658	0.0351	7.57265	1.0011	0.0065	0.0063	0.0049	ANOR01
Anorexia nervosa (PGC2)	31308545	0.0834	0.0397	2.1043	0.0354	0.1789	0.0121	14.7851	1.0245	0.0101	0.0177	0.0065	ANOR02
Anxiety Disorders meta-analysis: case-control	26754954	0.4777	0.1383	3.4554	5.00E-04	0.0755	0.0298	2.53356	1.0028	0.0075	-9.00E-04	0.0064	ANXI02
Anxiety Disorders meta-analysis: factor scores	26754954	0.3132	0.1257	2.4916	0.0127	0.0677	0.0275	2.46182	0.9991	0.0068	0.0023	0.0057	ANXI01
Apolipoprotein A-I	27005778	0.1213	0.0981	1.2361	0.2164	0.0718	0.0296	2.42568	1.0048	0.0115	-0.0064	0.0049	APOL01
Apolipoprotein B	27005778	0.206	0.1007	2.0456	0.0408	0.0821	0.0385	2.13247	1.0088	0.0143	-0.005	0.0048	APOL02
Appendicular (arms and legs) lean mass	28724990	-0.0362	0.054	-0.6698	0.503	0.1787	0.0204	8.7598	0.9954	0.007	0.0065	0.0051	LEAN03
Asthma	20860503	0.123	0.0585	2.1031	0.0355	0.1205	0.0227	5.30837	0.9133	0.0076	0.0038	0.0054	ASTH01
Atopic dermatitis	26482879	0.0312	0.0666	0.4686	0.6394	0.0731	0.0168	4.35119	1.0227	0.0071	0.0051	0.0046	ATOP01
Attainment of a college or a university degree	27046643	-0.1911	0.0338	-5.6505	1.60E-08	0.1534	0.0079	19.4177	1.033	0.0087	-0.0186	0.0055	EDUC02
AUDIT total score	30336701	-0.0387	0.0353	-1.0969	0.2727	0.0923	0.0058	15.9138	1.002	0.007	-8.00E-04	0.005	ALCU01
Autism 2015	26998691	0.0862	0.0487	1.7687	0.0769	0.4435	0.0522	8.49617	0.965	0.0068	0.008	0.0044	AUTI01
Autism spectrum disorder (PGC + iPSYCH)	30804558	0.4071	0.0429	9.4814	2.51E-21	0.2031	0.0154	13.1883	0.9991	0.0079	0.0075	0.0054	AUTI07
Autism spectrum disorder European	28540026	0.1867	0.0567	3.294	0.001	0.3316	0.0429	7.7296	0.9875	0.0073	0.0017	0.0054	AUTI05
Autism spectrum disorder worldwide	28540026	0.2055	0.0519	3.9632	7.39E-05	0.3237	0.0357	9.06723	0.9686	0.0068	0.0015	0.0051	AUTI03
Automobile speeding propensity (risky behaviour)	30643258	-0.0462	0.0321	-1.4387	0.1502	0.0637	0.0025	25.48	1.009	0.0093	-0.0028	0.0056	RISK02
Average number of double bonds in a fatty acid chain	27005778	0.0083	0.0688	0.1213	0.9034	0.1727	0.055	3.14	1.001	0.0075	0.0031	0.0045	FATT13
Average number of methylene groups in fatty acid chain	27005778	0.0118	0.1046	0.1129	0.9101	0.0569	0.0431	1.32019	1.0147	0.0068	0.0037	0.0048	FATT20
Average number of methylene groups per a double bond	27005778	0.0387	0.0647	0.5984	0.5496	0.204	0.0817	2.49694	0.995	0.0079	-0.0029	0.0047	FATT21
Basophil count	27863252	0.0425	0.0371	1.1476	0.2511	0.0702	0.0098	7.16327	1.0008	0.0174	0.0059	0.0053	BLOO08
Basophil percentage of granulocytes	27863252	0.0327	0.041	0.7967	0.4256	0.0573	0.0079	7.25316	0.9982	0.0146	0.0048	0.0052	BLOO15
Basophil percentage of white cells	27863252	0.0392	0.0417	0.9391	0.3477	0.0552	0.0085	6.49412	1.0031	0.0163	0.0042	0.0053	BLOO14
beta-hydroxybutyrate (ketone bodies)	27005778	0.0011	0.1146	0.0099	0.9921	0.0363	0.0205	1.77073	0.995	0.0063	0.0019	0.0044	KETO03
Binary variable for college completion	23722424	-0.2426	0.042	-5.7829	7.34E-09	0.1046	0.0077	13.5844	1.0218	0.0088	-0.0022	0.006	COLL01
Bipolar disorder	21926972	0.1725	0.0496	3.4818	5.00E-04	0.4315	0.0376	11.4761	1.0228	0.0081	0.0011	0.0061	BIPO01
Bipolar disorder	31043756	0.2286	0.03	7.6277	2.39E-14	0.3466	0.0167	20.7545	1.0212	0.0081	0.0096	0.0051	BIPO02
Birth Length	25281659	-0.0913	0.062	-1.4722	0.141	0.1698	0.0233	7.28755	0.9919	0.0071	-0.0011	0.0057	HEIG01
Birth weight	23202124	0.036	0.0613	0.5868	0.5573	0.1118	0.0173	6.46243	1.0038	0.0059	-1.93E-05	0.0046	WEIG01
Birth weight all ancestries	27680694	-0.02	0.0331	-0.6056	0.5448	0.0972	0.0064	15.1875	1.0336	0.0098	8.00E-04	0.0051	WEIG03
Birth weight European	27680694	-0.0302	0.0333	-0.9044	0.3658	0.102	0.0068	15	1.0421	0.0099	0.0028	0.0051	WEIG02
BMI	31852892	0.1929	0.0206	9.3507	8.71E-21	0.2298	0.008	28.725	1.0381	0.0169	0.0279	0.0062	BODY08
BMI (EUR Locke)	25673413	0.1519	0.0239	6.3434	2.25E-10	0.1378	0.0076	18.1316	0.6465	0.0095	-4.00E-04	0.0049	BODY04
BMI (Locke) female	25673413	0.1457	0.0272	5.3592	8.36E-08	0.1703	0.0092	18.5109	0.7274	0.0078	-3.00E-04	0.0047	BODY04F
BMI (Locke) male	25673413	0.153	0.0289	5.2867	1.25E-07	0.1747	0.0115	15.1913	0.7896	0.0085	-7.00E-04	0.0057	BODY04M
BMI (MIX Locke)	25673413	0.1516	0.024	6.3099	2.79E-10	0.1436	0.0078	18.4103	0.676	0.01	-9.00E-04	0.0051	BODY03
BMI anorexia-free	31852892	0.2032	0.0254	8.0076	1.17E-15	0.2141	0.009	23.7889	1.0343	0.0107	0.0153	0.0057	BODY06
BMI anorexia-free female	31852892	0.1872	0.0324	5.7724	7.81E-09	0.2021	0.0116	17.4224	1.015	0.0077	0.0109	0.0048	BODY06F
BMI anorexia-free male	31852892	0.2097	0.0294	7.1304	1.00E-12	0.2396	0.0117	20.4786	1.0226	0.0094	0.0113	0.0056	BODY06M
BMI anorexia-free meta-analysis of males and females	31852892	0.2046	0.0254	8.0548	7.96E-16	0.218	0.009	24.2222	1.0353	0.0107	0.0153	0.0057	BODY06B
BMI childhood: 3-10 years	26604143	0.1098	0.0435	2.5279	0.0115	0.2505	0.0249	10.0602	0.993	0.0076	0.0028	0.0052	BODY09
BMI dominance deviation	26961502	-0.0239	0.1275	-0.1875	0.8513	0.003	0.003	1	0.9983	0.0051	0.001	0.0038	BODY05
BMI female	31852892	0.1803	0.0244	7.3871	1.50E-13	0.2332	0.0089	26.2022	1.0203	0.0116	0.0268	0.0056	BODY08F
BMI healthy	31852892	0.2045	0.0251	8.1318	4.23E-16	0.2129	0.0089	23.9213	1.036	0.0108	0.0152	0.0057	BODY07
BMI healthy female	31852892	0.1892	0.0318	5.9543	2.61E-09	0.2003	0.0114	17.5702	1.0168	0.0077	0.0111	0.0048	BODY07F
BMI healthy male	31852892	0.2099	0.0295	7.1215	1.07E-12	0.2398	0.0117	20.4957	1.0232	0.0094	0.011	0.0056	BODY07M
BMI healthy meta-analysis of males and females	31852892	0.2054	0.0252	8.1456	3.78E-16	0.2169	0.009	24.1	1.0368	0.0107	0.0151	0.0058	BODY07B
BMI Locke & UKB (updated)	30124842	0.1707	0.0214	7.9592	1.73E-15	0.1722	0.006	28.7	1.0765	0.0233	0.0277	0.0084	BODY11
BMI male	31852892	0.1992	0.0235	8.4738	2.37E-17	0.2531	0.0101	25.0594	1.0117	0.0134	0.0118	0.006	BODY08M
BMI meta-analysis of males and females	31852892	0.1943	0.0205	9.4577	3.15E-21	0.232	0.0081	28.642	1.0366	0.0173	0.0264	0.0063	BODY08B
Body fat percentage	30593698	0.1577	0.0227	6.9427	3.85E-12	0.2141	0.0067	31.9552	1.0624	0.0172	0.0271	0.0066	BFPC04
Body fat percentage (Lu. et al)	26833246	0.2011	0.0384	5.2382	1.62E-07	0.1069	0.0081	13.1975	0.9041	0.0063	-0.0052	0.005	BFPC01
Body fat percentage anorexia-free	30593698	0.1477	0.0275	5.3753	7.64E-08	0.2046	0.0079	25.8987	1.0387	0.0104	0.0131	0.0057	BFPC02
Body fat percentage anorexia-free female	30593698	0.1448	0.0341	4.2436	2.20E-05	0.2049	0.0105	19.5143	1.0198	0.0078	0.0112	0.005	BFPC02F
Body fat percentage anorexia-free male	30593698	0.1401	0.0316	4.4366	9.14E-06	0.2292	0.0099	23.1515	1.0221	0.008	0.0081	0.0056	BFPC02M
Body fat percentage anorexia-free meta-analysis of males and females	30593698	0.147	0.0274	5.3609	8.28E-08	0.2077	0.008	25.9625	1.0387	0.0103	0.0128	0.0057	BFPC02B
Body fat percentage female	30593698	0.1552	0.0256	6.0504	1.44E-09	0.2276	0.0077	29.5584	1.0293	0.0111	0.0263	0.0059	BFPC04F
Body fat percentage healthy	30593698	0.149	0.0272	5.4849	4.14E-08	0.2034	0.0078	26.0769	1.0396	0.0105	0.0132	0.0057	BFPC03
Body fat percentage healthy female	30593698	0.1478	0.0334	4.43	9.42E-06	0.2036	0.0104	19.5769	1.0212	0.008	0.0116	0.005	BFPC03F
Body fat percentage healthy male	30593698	0.1395	0.0315	4.4256	9.62E-06	0.2297	0.01	22.97	1.0224	0.008	0.0079	0.0056	BFPC03M
Body fat percentage healthy meta-analysis (not alcohol/smoking-adjust)	30593698	0.1451	0.0271	5.3437	9.11E-08	0.2074	0.0079	26.2532	1.0395	0.0104	0.0136	0.0056	BFPC05B
Body fat percentage healthy meta-analysis of males and females	30593698	0.1479	0.0272	5.447	5.12E-08	0.2066	0.0079	26.1519	1.0394	0.0103	0.0129	0.0057	BFPC03B
Body fat percentage male	30593698	0.1507	0.0262	5.7507	8.89E-09	0.2353	0.0088	26.7386	1.0307	0.0132	0.0109	0.0062	BFPC04M
Body fat percentage meta-analysis of males and females	30593698	0.1579	0.0227	6.9444	3.80E-12	0.2151	0.0068	31.6324	1.0628	0.0178	0.0253	0.0067	BFPC04B
Body mass index healthy meta-analysis (not alcohol/smoking-adjust)	30593698	0.204	0.0249	8.1795	2.85E-16	0.2177	0.0089	24.4607	1.0379	0.0105	0.0163	0.0057	BODY13B
CCL11	27989323	0.0483	0.1079	0.4474	0.6546	0.0967	0.0665	1.45414	1.0078	0.0076	0.0025	0.0048	INFL02
CCL28	28240269	0.008	0.1483	0.0536	0.9572	0.8438	0.6686	1.26204	0.9948	0.0083	0.0011	0.0063	INFL22
CCL3	27989323	NA	NA	NA	NA	-0.1373	0.1367	-1.00439	1.0077	0.0071	0.0055	0.0048	INFL05
Celiac Disease	20190752	-0.064	0.0646	-0.9907	0.3218	0.252	0.0451	5.58758	1.0666	0.0088	0.0064	0.0061	CELI01
Childhood Intelligence	23358156	-0.2662	0.0741	-3.5945	3.00E-04	0.2787	0.0445	6.26292	1.0002	0.009	0.0012	0.007	INTE01
Childhood obesity	22484627	0.1368	0.0477	2.8688	0.0041	0.4128	0.0459	8.99346	0.9224	0.0073	0.0043	0.0049	OBES04
Cholesterol esters in large HDL	27005778	0.0123	0.0744	0.1653	0.8687	0.1203	0.0315	3.81905	1.0015	0.0144	-0.0039	0.0048	CHOL01
Cholesterol esters in large LDL	27005778	0.2141	0.1214	1.764	0.0777	0.0742	0.0505	1.46931	1.0133	0.0218	-0.0104	0.0051	CHOL02
Cholesterol esters in large VLDL	27005778	0.068	0.0708	0.961	0.3365	0.1628	0.0335	4.8597	0.9786	0.0072	0.0014	0.0049	CHOL03
Cholesterol esters in medium HDL	27005778	0.0491	0.1045	0.4699	0.6384	0.0512	0.028	1.82857	1.0009	0.0088	-0.0057	0.0047	CHOL04
Cholesterol esters in medium LDL	27005778	0.2025	0.1121	1.8061	0.0709	0.0785	0.0492	1.59553	1.011	0.0208	-0.0101	0.0051	CHOL05
Cholesterol esters in medium VLDL	27005778	0.111	0.0703	1.5789	0.1144	0.1515	0.0366	4.13934	0.9868	0.0078	-0.0016	0.0049	CHOL06
Cholesterol esters in very large HDL	27005778	0.067	0.1295	0.5176	0.6048	0.0403	0.0268	1.50373	1.0145	0.0117	-1.00E-04	0.0048	CHOL07
Cholesterol in large HDL	27005778	-0.0096	0.0771	-0.1251	0.9004	0.1025	0.0284	3.60915	1.0069	0.0143	-0.0028	0.0049	CHOL08
Chronotype	27494321	-0.0878	0.0409	-2.1457	0.0319	0.101	0.0057	17.7193	1.015	0.0078	0.0098	0.0057	CHRO01
Citrate	27005778	-0.3406	0.0955	-3.5673	4.00E-04	0.0716	0.0208	3.44231	1.0115	0.0076	0.0065	0.0046	GLYC09
CKD (chronic kidney disease)	26831199	-0.0947	0.0758	-1.2493	0.2115	0.0179	0.0058	3.08621	1.0168	0.0089	0.014	0.0048	CHKD01
Clozapine-Induced Agranulocytosis	25187353	0.1609	0.1173	1.3708	0.1704	0.6684	0.3622	1.84539	1.0156	0.0064	-9.00E-04	0.0046	AGRA01
Common epilepsies	25087078	-0.0069	0.075	-0.0917	0.927	0.072	0.0142	5.07042	0.9912	0.0074	0.0039	0.0059	EPIL01
Concentration of chylomicrons and largest VLDL particles	27005778	0.0269	0.0746	0.3603	0.7186	0.1181	0.0262	4.50763	0.9874	0.0064	0.0064	0.0048	LIPO08
Concentration of IDL particles	27005778	0.2304	0.1098	2.0972	0.036	0.0777	0.0416	1.86779	1.0172	0.0174	-0.0091	0.0049	LIPO01
Concentration of large HDL particles	27005778	0.0387	0.0746	0.5184	0.6042	0.1313	0.0308	4.26299	0.9991	0.0149	-0.0069	0.0048	LIPO02
Concentration of large LDL particles	27005778	0.2168	0.1111	1.9515	0.051	0.0785	0.0483	1.62526	1.0146	0.0208	-0.01	0.0049	LIPO03
Concentration of large VLDL particles	27005778	0.0921	0.0765	1.203	0.229	0.1315	0.0342	3.84503	0.9745	0.0068	-1.00E-04	0.0046	LIPO04
Concentration of medium HDL particles	27005778	0.0651	0.0927	0.7028	0.4822	0.0604	0.0256	2.35938	0.9955	0.0074	-0.005	0.0046	LIPO05
Concentration of medium LDL particles	27005778	0.2029	0.1029	1.9713	0.0487	0.0828	0.0469	1.76546	1.0103	0.0195	-0.0096	0.0049	LIPO06
Concentration of medium VLDL particles	27005778	0.1017	0.0683	1.4886	0.1366	0.1482	0.035	4.23429	0.9812	0.0069	-0.001	0.0047	LIPO07
Concentration of small HDL particles	27005778	0.1082	0.1166	0.9277	0.3535	0.0456	0.0266	1.71429	1.0015	0.0072	-0.0051	0.0053	LIPO09
Concentration of small LDL particles	27005778	0.2102	0.092	2.285	0.0223	0.0956	0.042	2.27619	1.0063	0.0154	-0.0093	0.0049	LIPO10
Concentration of small VLDL particles	27005778	0.1102	0.0695	1.5859	0.1128	0.1473	0.0367	4.01362	0.9912	0.0076	-2.00E-04	0.0049	LIPO11
Concentration of very large HDL particles	27005778	0.0015	0.0995	0.0153	0.9878	0.0676	0.0266	2.54135	1.0003	0.0144	-0.002	0.0049	LIPO12
Concentration of very large VLDL particles	27005778	0.0684	0.0789	0.8662	0.3864	0.1234	0.0289	4.2699	0.984	0.0067	0.0022	0.0048	LIPO13
Concentration of very small VLDL particles	27005778	0.1717	0.0749	2.2913	0.0219	0.1159	0.0357	3.2465	1.0053	0.0118	-0.004	0.0046	LIPO14
Conscientiousness (NEO five factor inventory)	21173776	-0.1962	0.1017	-1.929	0.0537	0.0764	0.0298	2.56376	0.9992	0.0071	0.0014	0.0054	CONS01
Consumption (AUDIT-C)	30336701	-0.1073	0.0363	-2.9533	0.0031	0.0838	0.0056	14.9643	0.9992	0.0068	-0.0284	0.005	ALCU02
Coronary Artery Disease	28714975	0.1517	0.0302	5.0225	5.10E-07	0.044	0.003	14.6667	0.8536	0.009	0.0049	0.0044	COAD03
Coronary Artery Disease (European, South Asian and East Asian) additive model	26343387	0.1255	0.0348	3.6009	3.00E-04	0.0673	0.0052	12.9423	0.884	0.0082	0.0027	0.0048	COAD01
Coronary Artery Disease (European, South Asian and East Asian) recessive model	26343387	0.112	0.0413	2.7141	0.0066	0.0178	0.002	8.9	0.9596	0.005	-0.0055	0.004	COAD02
Cotinine	26833182	0.269	0.1761	1.5272	0.1267	0.3617	0.1853	1.95197	0.9804	0.0147	-0.0158	0.012	COTI01
Creatinine	27005778	-0.024	0.0622	-0.3867	0.699	0.1136	0.0231	4.91775	1.0127	0.0067	-0.0017	0.0046	URIN02
Crohn's disease	26192919	0.0454	0.0381	1.193	0.2329	0.4993	0.0586	8.52048	1.0228	0.0115	-0.0056	0.0053	CROH01
Cross-disorder: ADHD subset	23453885	0.2606	0.0951	2.7408	0.0061	0.2558	0.0839	3.04887	0.9875	0.0069	0.0041	0.0051	ADHD03
Cross-disorder: autism subset	23453885	0.082	0.0537	1.5286	0.1264	0.4661	0.0584	7.98116	0.9738	0.007	0.0105	0.0048	AUTI02
Cross-psychiatric disorders (ADHD, autism, bipolar disorder, and schizophrenia)	23453885	0.3981	0.0394	10.0993	5.56E-24	0.1752	0.0107	16.3738	1.0118	0.0081	0.0043	0.0053	CROS01
CST5	28240269	-0.1299	0.0963	-1.3497	0.1771	2.0368	0.834	2.44221	0.9864	0.0081	0.0064	0.0064	INFL07
CXCL1 GROa	27989323	NA	NA	NA	NA	-0.008	0.1461	-0.054757	0.9966	0.0072	-0.004	0.0048	INFL08
CXCL11	28240269	0.0845	0.1093	0.7733	0.4394	1.5177	0.5903	2.57107	0.984	0.0076	-9.00E-04	0.0063	INFL24
CXCL5	28240269	0.008	0.1483	0.0536	0.9572	0.8438	0.6686	1.26204	0.9948	0.0083	0.0011	0.0063	INFL25
CXCL6	28240269	NA	NA	NA	NA	-0.0994	0.6296	-0.157878	0.9977	0.0079	-0.0093	0.0062	INFL26
Daily alcohol use	27911795	0.0448	0.0623	0.7199	0.4716	0.0523	0.0079	6.62025	1.0137	0.0069	-0.0048	0.0052	ALCO01
Daily alcohol use (light/heavy)	27911795	0.198	0.1627	1.2172	0.2235	0.007	0.0052	1.34615	0.9922	0.0056	0.0029	0.0052	ALCO02
Daily alcohol use (light/heavy) female	27911795	0.0093	0.1557	0.0599	0.9523	0.0107	0.0091	1.17582	1.0056	0.0061	0.0056	0.0047	ALCO02F
Daily alcohol use (light/heavy) male	27911795	0.1738	0.1123	1.5469	0.1219	0.0379	0.0174	2.17816	1.0045	0.0069	0.0058	0.0048	ALCO02M
Daily alcohol use female	27911795	0.0937	0.1041	0.9	0.3681	0.028	0.0113	2.47788	1.0145	0.0065	-0.0039	0.0052	ALCO01F
Daily alcohol use male	27911795	0.0085	0.0698	0.1219	0.9029	0.1085	0.0197	5.50761	1.0067	0.0063	-0.0016	0.0052	ALCO01M
Depressive symptoms	27089181	0.66	0.0436	15.1468	7.95E-52	0.047	0.0036	13.0556	1.001	0.0069	0.0227	0.0059	DEPR02
Description of average fatty acid chain length, not actual carbon number	27005778	-0.0774	0.095	-0.8152	0.4149	0.1028	0.0337	3.05045	0.9825	0.0065	0.0077	0.0046	FATT15
Diarrhea at age 2-year (d2y)	27559109	0.1196	0.1426	0.8389	0.4015	0.1314	0.0872	1.50688	0.9895	0.0068	0.006	0.0052	DIAR02
Doctor diagnosis of diarrhea at age 2-year (dd2y)	27559109	-0.0119	0.192	-0.0621	0.9504	0.0493	0.0676	0.72929	0.9933	0.0063	0.0112	0.0047	DIAR04
Educational Attainment: EduYears	27225129	-0.2099	0.0282	-7.4417	9.94E-14	0.1709	0.0062	27.5645	0.9273	0.0103	-0.0127	0.0064	EDUC01
Educational Attainment: EduYears	30038396	-0.1893	0.0235	-8.0698	7.04E-16	0.1124	0.0031	36.2581	0.979	0.0158	-0.0238	0.0073	EDUC03
Educational Attainment: EduYears Men	27225129	-0.2387	0.0346	-6.9023	5.12E-12	0.2011	0.0092	21.8587	0.9484	0.0074	-0.0103	0.0061	EDUC01M
Educational Attainment: EduYears Women	27225129	-0.1714	0.032	-5.3527	8.67E-08	0.1799	0.0078	23.0641	0.9517	0.0085	-0.0109	0.0056	EDUC01F
eGFRcrea (serum creatinine)	26831199	-0.0287	0.0351	-0.8166	0.4141	0.1074	0.0092	11.6739	0.9752	0.0128	4.62E-05	0.0058	URIN07
eGFRcrea_DM (serum creatinine, diabetes mellitus)	26831199	-0.0238	0.1279	-0.1864	0.8521	0.0772	0.0397	1.94458	0.9982	0.0068	-1.00E-04	0.0058	URIN08
eGFRcrea_nonDM (serum creatinine, non diabetes mellitus)	26831199	-0.0233	0.0362	-0.6437	0.5197	0.1147	0.0104	11.0288	0.9787	0.013	-0.0018	0.0056	URIN09
eGFRcys (serum cystatin)	26831199	-0.1081	0.0464	-2.3296	0.0198	0.1665	0.0664	2.50753	0.9527	0.0138	-0.0021	0.0053	URIN11
Eosinophil count	27863252	-0.0325	0.0271	-1.2003	0.23	0.1804	0.0207	8.71498	0.9601	0.0255	0.0025	0.0056	BLOO07
Eosinophil percentage of granulocytes	27863252	-0.0409	0.0299	-1.3679	0.1713	0.1691	0.0191	8.8534	0.9601	0.0247	0.0043	0.0057	BLOO18
Eosinophil percentage of white cells	27863252	-0.0385	0.0291	-1.3225	0.186	0.1746	0.02	8.73	0.9628	0.0265	0.0037	0.0055	BLOO17
ever smoker (UKB + TAG)	30643258	0.3167	0.0265	11.9488	6.59E-33	0.0913	0.0032	28.5312	0.9955	0.011	0.0539	0.0063	SMOK06
Extraversion (item response theory)	26362575	0.0032	0.0665	0.0485	0.9613	0.0516	0.008	6.45	1.0006	0.0063	-9.00E-04	0.0048	EXTR01
Extreme BMI	23563607	0.1683	0.0427	3.9393	8.17E-05	0.5933	0.0473	12.5433	0.8963	0.0101	-0.0045	0.0071	BODY02
Extreme Height	23563607	-7.00E-04	0.0379	-0.0181	0.9855	1.0368	0.0893	11.6103	0.8889	0.0152	-0.004	0.0074	HEIG02
Extreme Waist-Hip Ratio	23563607	0.0171	0.0694	0.2463	0.8054	0.3487	0.058	6.01207	0.9607	0.0086	-2.00E-04	0.007	WHIP01
Fasting glucose (age- & sex-adjusted)	20081858	0.1444	0.0552	2.6174	0.0089	0.0936	0.0203	4.61084	0.9905	0.0085	-0.0037	0.0044	GLYC04
Fasting glucose (BMI-adjusted)	22581228	0.0834	0.0506	1.6489	0.0992	0.0976	0.0187	5.21925	0.999	0.0095	-5.00E-04	0.0051	GLYC35
Fasting insulin (age- & sex-adjusted)	20081858	0.124	0.0644	1.9248	0.0543	0.0701	0.0122	5.7459	1.0014	0.0063	-0.0034	0.0046	GLYC05
Fasting insulin (BMI-adjusted)	22581228	0.1296	0.0628	2.0651	0.0389	0.069	0.0099	6.9697	1.0155	0.0069	-0.0022	0.005	GLYC36
Fasting pro-insulin	21873549	0.17	0.0941	1.8074	0.0707	0.1696	0.0875	1.93829	0.9849	0.0095	-0.0035	0.0049	GLYC03
Fat mass	31852892	0.1619	0.0207	7.8109	5.68E-15	0.2217	0.0074	29.9595	1.0458	0.0171	0.0301	0.0064	FATM04
Fat mass anorexia-free	31852892	0.1622	0.0255	6.3572	2.05E-10	0.2078	0.0082	25.3415	1.0329	0.011	0.0141	0.0056	FATM02
Fat mass anorexia-free female	31852892	0.1539	0.0329	4.6783	2.89E-06	0.2065	0.0112	18.4375	1.016	0.0082	0.012	0.0048	FATM02F
Fat mass anorexia-free male	31852892	0.1639	0.0299	5.4786	4.29E-08	0.2203	0.0105	20.981	1.0227	0.0088	0.0087	0.0056	FATM02M
Fat mass anorexia-free meta-analysis of males and females	31852892	0.163	0.0255	6.3979	1.58E-10	0.2099	0.0082	25.5976	1.0332	0.011	0.0137	0.0057	FATM02B
Fat mass female	31852892	0.1519	0.0243	6.2415	4.33E-10	0.2343	0.0084	27.8929	1.0207	0.0115	0.0311	0.0057	FATM04F
Fat mass healthy	31852892	0.1627	0.0252	6.448	1.13E-10	0.2068	0.0081	25.5309	1.0338	0.0111	0.0143	0.0056	FATM03
Fat mass healthy female	31852892	0.1549	0.0323	4.8016	1.57E-06	0.2059	0.0111	18.5495	1.0174	0.0082	0.0125	0.0049	FATM03F
Fat mass healthy male	31852892	0.1636	0.0299	5.475	4.38E-08	0.2206	0.0105	21.0095	1.0232	0.0088	0.0085	0.0056	FATM03M
Fat mass healthy meta-analysis (not alcohol/smoking-adjust)	31852892	0.1607	0.0253	6.3549	2.09E-10	0.2095	0.0081	25.8642	1.0343	0.0109	0.0148	0.0056	FATM05B
Fat mass healthy meta-analysis of males and females	31852892	0.1633	0.0252	6.469	9.86E-11	0.209	0.0082	25.4878	1.0341	0.011	0.0138	0.0057	FATM03B
Fat mass male	31852892	0.1662	0.0247	6.722	1.79E-11	0.234	0.0091	25.7143	1.0232	0.0133	0.0098	0.0062	FATM04M
Fat mass meta-analysis of males and females	31852892	0.1634	0.0207	7.8755	3.39E-15	0.222	0.0074	30	1.0459	0.0176	0.0275	0.0064	FATM04B
Fat-free mass/lean mass healthy meta-analysis (not alcohol/smoking-adjust)	31852892	0.0884	0.0236	3.7405	2.00E-04	0.289	0.0133	21.7293	1.0582	0.0161	0.0133	0.0059	LEAN07B
Father attained age	27015805	0.2512	0.0438	5.7395	9.50E-09	0.0295	0.0023	12.8261	1.0813	0.0106	0.0148	0.006	LONG06
Father's age at death	27015805	-0.2906	0.0457	-6.3614	2.00E-10	0.0184	0.0016	11.5	1.0526	0.0076	-0.0122	0.0052	LONG03
FGF19	28240269	NA	NA	NA	NA	-0.0952	0.526	-0.180989	0.9989	0.0078	0.007	0.0056	INFL27
Flt3L	28240269	NA	NA	NA	NA	-0.2359	0.6214	-0.379627	1.0182	0.0083	0.0089	0.0061	INFL28
Free cholesterol	27005778	0.2387	0.1466	1.6284	0.1034	0.0629	0.0422	1.49052	1.0244	0.0102	-0.0117	0.005	CHOL10
Free cholesterol in IDL	27005778	0.2053	0.1135	1.8086	0.0705	0.0679	0.0403	1.68486	1.0213	0.0196	-0.0085	0.005	CHOL11
Free cholesterol in large HDL	27005778	-0.0053	0.082	-0.0652	0.948	0.1037	0.0292	3.55137	1.009	0.0142	-0.0051	0.005	CHOL12
Free cholesterol in large LDL	27005778	0.1557	0.1103	1.4119	0.158	0.0617	0.0477	1.2935	1.0181	0.0236	-0.0081	0.0049	CHOL13
Free cholesterol in large VLDL	27005778	0.1027	0.0752	1.3657	0.172	0.1232	0.0298	4.13423	0.989	0.0068	-8.61E-05	0.0047	CHOL14
Free cholesterol in medium HDL	27005778	0.0477	0.092	0.5181	0.6044	0.0626	0.0231	2.70996	0.999	0.0082	-0.0059	0.0049	CHOL15
Free cholesterol in medium VLDL	27005778	0.1186	0.0792	1.4975	0.1343	0.1104	0.0328	3.36585	0.9964	0.0069	-0.0017	0.0048	CHOL16
Free cholesterol in small VLDL	27005778	0.1432	0.0764	1.8745	0.0609	0.1112	0.0331	3.35952	1.0005	0.0086	-0.0027	0.0051	CHOL17
Free cholesterol in very large HDL	27005778	-0.0309	0.1157	-0.2671	0.7894	0.0488	0.0253	1.92885	1.0143	0.0137	6.00E-04	0.0049	CHOL18
Free cholesterol to esterified cholesterol ratio	27005778	0.3317	0.2084	1.5914	0.1115	0.0543	0.0507	1.07101	1.0141	0.0123	-0.0128	0.005	CHOL19
Gait speed in older individuals	28077804	-0.1552	0.0881	-1.7624	0.078	0.0464	0.0149	3.11409	1.0137	0.0069	-0.0061	0.005	GAIT01
General risk tolerance (UKB + 10 replication cohorts)	30643258	0.4207	0.027	15.5554	1.46E-54	0.0518	0.0023	22.5217	1.0078	0.0098	0.0472	0.0052	RISK01
Glaucoma (primary angle closure)	27064256	-0.0288	0.0511	-0.5637	0.573	0.1228	0.0181	6.78453	1.0154	0.0069	0.0018	0.0049	GLAU01
Glucose	27005778	0.1018	0.0724	1.4063	0.1596	0.0876	0.0215	4.07442	0.9956	0.0065	-0.0029	0.0049	GLYC10
Glutamine	27005778	-0.0749	0.0841	-0.8905	0.3732	0.0639	0.0213	3	1.0179	0.0075	-0.0082	0.0048	AMIN02
Glycerol	27005778	0.0447	0.1422	0.3143	0.7533	0.0306	0.0209	1.46411	1.0146	0.0064	-1.80E-05	0.0048	GLYC11
Glycine	27005778	0.124	0.0621	1.9959	0.0459	0.2147	0.1156	1.85727	0.9964	0.0081	-0.0085	0.0044	AMIN03
Glycine male	31043756	0.1638	0.0621	2.6368	0.0084	0.1924	0.0559	3.44186	1.0026	0.0096	-1.00E-04	0.0048	AMIN10M
Glycoprotein acetyls, mainly a1-acid glycoprotein (inflammation biomarker)	27005778	0.1544	0.0855	1.8055	0.071	0.1018	0.0292	3.4863	0.9848	0.0062	-8.00E-04	0.0047	INFL01
Gout	23263486	NA	NA	NA	NA	-0.0139	0.0152	-0.914474	1.0448	0.0107	0.0067	0.0052	GOUT01
Granulocyte count	27863252	0.0182	0.0292	0.6258	0.5314	0.1588	0.0185	8.58378	0.9601	0.0208	-8.00E-04	0.0057	BLOO09
Granulocyte percentage of myeloid white cells	27863252	0.007	0.0279	0.2519	0.8011	0.1562	0.018	8.67778	1.0175	0.0304	-0.003	0.0053	BLOO19
HbA1c	20858683	0.0993	0.0691	1.4372	0.1507	0.0628	0.0113	5.55752	0.9994	0.0071	6.00E-04	0.005	GLYC06
HbA1c European	28898252	0.0754	0.0456	1.6538	0.0982	0.0608	0.0074	8.21622	0.9194	0.009	0.0015	0.0053	GLYC22
Heart Rate	23583979	0.061	0.0432	1.4135	0.1575	0.0838	0.009	9.31111	1.0122	0.0085	-0.0032	0.0051	HEAR01
Heavy versus never smoker in UKBileve	28166213	0.4491	0.0395	11.359	6.69E-30	0.2641	0.0173	15.2659	1.0524	0.0083	0.0136	0.0058	SMOK05
Height (2018)	30124842	-0.0454	0.0181	-2.5062	0.0122	0.5041	0.0229	22.0131	1.5263	0.1106	0.0098	0.0103	HEIG08
Height 2014	25282103	-0.0277	0.0221	-1.2511	0.2109	0.3416	0.0174	19.6322	1.2274	0.0299	9.00E-04	0.0075	HEIG03
Height female 2013	23754948	-0.0134	0.0321	-0.4171	0.6766	0.249	0.0172	14.4767	0.8244	0.0104	0.0022	0.006	HEIG04F
Height male 2013	23754948	-0.0057	0.033	-0.1719	0.8635	0.2601	0.017	15.3	0.8338	0.0098	-2.00E-04	0.0052	HEIG04M
Hematocrit	27863252	-0.0205	0.0344	-0.5958	0.5513	0.1311	0.0126	10.4048	1.0117	0.0245	-0.0071	0.0064	BLOO20
Hemoglobin concentration	27863252	-0.0102	0.0326	-0.3114	0.7555	0.1292	0.0116	11.1379	1.0098	0.0236	-0.0085	0.0057	BLOO03
HGF	27989323	NA	NA	NA	NA	-0.0305	0.0574	-0.531359	1.0088	0.0079	0.002	0.0047	INFL09
High FEV1 versus average FEV1 heavy smokers	28166213	-0.0222	0.0601	-0.3686	0.7124	0.1797	0.0358	5.01955	1.0005	0.0071	-0.0027	0.005	LUNG06
High FEV1 versus average FEV1 never smokers	28166213	0.2075	0.0649	3.1979	0.0014	0.2111	0.0334	6.32036	1.0152	0.0065	-0.01	0.0051	LUNG03
High light scatter percentage of red cells	27863252	0.0297	0.0302	0.9851	0.3246	0.1654	0.0185	8.94054	1.0253	0.0439	0.0069	0.0058	BLOO21
High light scatter reticulocyte count	27863252	0.0215	0.0309	0.6955	0.4867	0.1658	0.019	8.72632	1.0256	0.0436	0.0061	0.0059	BLOO22
Hip circumference all ancestries	25673412	0.106	0.0274	3.8689	1.00E-04	0.1496	0.009	16.6222	0.7528	0.0088	-4.00E-04	0.0049	HIPC02
Hip circumference all ancestries BMI-adjusted	25673412	-0.0619	0.0306	-2.0231	0.0431	0.1462	0.0088	16.6136	0.8053	0.0091	0.0026	0.0053	HIPC04
Hip circumference all ancestries female	25673412	0.1126	0.0335	3.3601	8.00E-04	0.1772	0.0105	16.8762	0.8131	0.0078	-0.0019	0.005	HIPC02F
Hip circumference all ancestries female BMI-adjusted	25673412	-0.0506	0.0376	-1.3465	0.1781	0.155	0.0115	13.4783	0.8569	0.0081	0.0024	0.0053	HIPC04F
Hip circumference all ancestries male	25673412	0.0872	0.0358	2.4335	0.015	0.1897	0.017	11.1588	0.8694	0.0095	0.0022	0.0058	HIPC02M
Hip circumference all ancestries male BMI-adjusted	25673412	-0.0712	0.0349	-2.0414	0.0412	0.2034	0.0165	12.3273	0.8658	0.0094	0.0024	0.0055	HIPC04M
Hip circumference European	25673412	0.1059	0.0276	3.8385	1.00E-04	0.1499	0.009	16.6556	0.7559	0.0087	-2.00E-04	0.0049	HIPC01
Hip circumference European BMI-adjusted	25673412	-0.0627	0.0307	-2.0401	0.0413	0.1465	0.0089	16.4607	0.8075	0.0092	0.0025	0.0053	HIPC03
Hip circumference European female	25673412	0.1128	0.0338	3.3416	8.00E-04	0.1755	0.0103	17.0388	0.8153	0.0077	-0.0017	0.005	HIPC01F
Hip circumference European female BMI-adjusted	25673412	-0.0491	0.0377	-1.3045	0.1921	0.1553	0.0118	13.161	0.8602	0.0084	0.0019	0.0053	HIPC03F
Hip circumference European male	25673412	0.0853	0.0362	2.3582	0.0184	0.1897	0.0166	11.4277	0.8718	0.0092	0.0026	0.0058	HIPC01M
Hip circumference European male BMI-adjusted	25673412	-0.0748	0.0349	-2.1448	0.032	0.2043	0.0166	12.3072	0.8669	0.0095	0.0029	0.0055	HIPC03M
Histidine	27005778	-0.2869	0.1694	-1.6938	0.0903	0.0353	0.0236	1.49576	1.0036	0.0074	0.0015	0.0046	AMIN04
HOMA-B: beta-cell function (age- & sex-adjusted)	20081858	0.0453	0.0569	0.7954	0.4264	0.0893	0.0143	6.24476	0.9895	0.0067	-0.0039	0.0047	GLYC02
HOMA-IR: insulin resistance (age- & sex-adjusted)	20081858	0.1415	0.0707	2.0006	0.0454	0.0671	0.0129	5.20155	1.0038	0.0067	-0.0042	0.0047	GLYC07
Household income	27818178	-0.4097	0.0486	-8.4315	3.41E-17	0.0601	0.0057	10.5439	1.029	0.0074	-0.0262	0.005	INCO01
Household income, one person per household	27818178	-0.4298	0.0488	-8.8058	1.30E-18	0.0716	0.0069	10.3768	1.0298	0.007	-0.0233	0.0049	INCO02
IL-15RA	28240269	NA	NA	NA	NA	-0.3395	0.5544	-0.612374	0.9992	0.0079	0.0038	0.0065	INFL11
IL-7	27989323	NA	NA	NA	NA	-0.0506	0.1461	-0.346338	1.0128	0.0083	0.0041	0.005	INFL14
IL10	27989323	NA	NA	NA	NA	-0.0141	0.0798	-0.176692	1.0172	0.0125	0.0102	0.0048	INFL12
IL10RB	28240269	-0.2968	0.3571	-0.8312	0.4059	0.3362	0.5917	0.568193	1.0013	0.0081	-6.73E-05	0.0063	INFL10
IL12RB1	28240269	NA	NA	NA	NA	-0.1445	0.6223	-0.232203	1.0031	0.0081	0.0016	0.0067	INFL29
IL18R1	28240269	0.1284	0.1114	1.1533	0.2488	4.6138	3.4704	1.32947	0.9581	0.0239	-0.007	0.0065	INFL30
Immature fraction of reticulocytes	27863252	-1.83E-05	0.0331	-6.00E-04	0.9996	0.1179	0.0143	8.24476	1.0285	0.0407	0.0087	0.0057	BLOO23
Infant Head Circumference	22504419	-0.0814	0.0738	-1.1037	0.2697	0.2328	0.0469	4.96375	0.99	0.0068	7.00E-04	0.0055	HEAD01
Inflammatory bowel diseases (ulcerative colitis + Crohn's disease)	26192919	0.0285	0.0343	0.8308	0.4061	0.3316	0.0343	9.66764	1.0532	0.0104	-0.0043	0.0056	INFB01
Insomnia	28604731	0.3309	0.0493	6.7175	1.85E-11	0.0481	0.0049	9.81633	1.0017	0.007	0.0164	0.0049	INSO01
Insomnia (2019)	30804565	0.3172	0.0329	9.6374	5.56E-22	0.0459	0.0021	21.8571	1.0134	0.0088	0.0309	0.0055	INSO02
Insomnia female	28604731	0.3247	0.0667	4.8691	1.12E-06	0.0488	0.0084	5.80952	1.0038	0.0066	0.0151	0.0049	INSO01F
Insomnia male	28604731	0.2943	0.0693	4.2501	2.14E-05	0.0609	0.009	6.76667	0.9934	0.0073	0.0083	0.005	INSO01M
Intelligence	28530673	-0.2027	0.0352	-5.7585	8.49E-09	0.188	0.0103	18.2524	1.0102	0.0082	-0.0174	0.0052	INTE02
Intelligence (Cognitive ability)	29942086	-0.2015	0.0275	-7.3266	2.36E-13	0.1908	0.0068	28.0588	1.0502	0.0132	-0.0238	0.0066	INTE03
Internalizing	24839885	0.0962	0.2235	0.4307	0.6667	0.1204	0.2255	0.533925	1.0137	0.0062	0.0055	0.0048	INTZ01
Isoleucine	27005778	0.015	0.0884	0.1701	0.865	0.0726	0.0232	3.12931	0.9937	0.0067	-6.00E-04	0.0046	AMIN05
IVGTT: AIR	28490609	0.1083	0.133	0.8146	0.4153	0.1367	0.0939	1.4558	1.0035	0.007	-0.0018	0.0047	GLYC37
IVGTT: AIR BMI- & insulin sensitivity (SI)-adjusted	28490609	0.0438	0.1084	0.4037	0.6864	0.1706	0.0989	1.72497	0.9952	0.007	-0.0021	0.0046	GLYC38
IVGTT: AIR insulin sensitivity (SI)-adjusted	28490609	0.0555	0.1187	0.4676	0.64	0.1475	0.096	1.53646	0.9971	0.0069	-0.0013	0.0046	GLYC39
IVGTT: DI	28490609	0.0929	0.096	0.9671	0.3335	0.2296	0.0874	2.627	0.9961	0.0061	-0.004	0.0046	GLYC43
IVGTT: DI BMI-adjusted	28490609	0.1528	0.1161	1.3155	0.1884	0.1653	0.0897	1.84281	0.9976	0.0064	-0.0042	0.0046	GLYC44
IVGTT: ISR	28490609	NA	NA	NA	NA	-0.2998	0.3399	-0.882024	0.9973	0.0067	-0.0033	0.0053	GLYC45
IVGTT: ISR BMI-adjusted	28490609	NA	NA	NA	NA	-0.3127	0.3381	-0.924874	0.9968	0.0066	-0.0034	0.0053	GLYC46
IVGTT: Peak	28490609	0.1449	0.4404	0.3289	0.7422	0.0297	0.0891	0.333333	1.0071	0.0067	-0.0031	0.0049	GLYC40
IVGTT: Peak BMI- & insulin sensitivity (SI)-adjusted	28490609	0.0198	0.2299	0.0863	0.9312	0.041	0.0959	0.427529	1.0029	0.0067	-0.0019	0.0047	GLYC41
Lactate	27005778	0.1631	0.1464	1.1134	0.2655	0.0257	0.0183	1.40437	1.0099	0.0064	0.0028	0.0047	GLYC12
Lean mass (fat free mass)	30593698	0.0913	0.0201	4.5425	5.56E-06	0.2898	0.0117	24.7692	1.1146	0.0284	0.0228	0.0069	LEAN06
Lean mass (fat free mass) anorexia-free	30593698	0.0954	0.0236	4.0342	5.48E-05	0.2996	0.0144	20.8056	1.0616	0.0175	0.0118	0.006	LEAN04
Lean mass (fat free mass) anorexia-free female	30593698	0.0873	0.029	3.0091	0.0026	0.2989	0.0164	18.2256	1.0216	0.01	0.0092	0.0052	LEAN04F
Lean mass (fat free mass) anorexia-free male	30593698	0.0947	0.0263	3.5987	3.00E-04	0.3371	0.0198	17.0253	1.0391	0.0142	0.0083	0.0057	LEAN04M
Lean mass (fat free mass) anorexia-free meta-analysis of males and females	30593698	0.0918	0.0239	3.84	1.00E-04	0.2904	0.0135	21.5111	1.057	0.0162	0.0123	0.0059	LEAN04B
Lean mass (fat free mass) female	30593698	0.0842	0.0231	3.6437	3.00E-04	0.2951	0.0123	23.9919	1.0509	0.0156	0.0306	0.0062	LEAN06F
Lean mass (fat free mass) healthy female	30593698	0.0863	0.0288	2.9985	0.0027	0.2997	0.0165	18.1636	1.023	0.0102	0.0096	0.0052	LEAN05F
Lean mass (fat free mass) healthy male	30593698	0.0949	0.0263	3.6067	3.00E-04	0.3373	0.0198	17.0354	1.0393	0.0141	0.0079	0.0057	LEAN05M
Lean mass (fat free mass) healthy meta	30593698	0.0914	0.0238	3.835	1.00E-04	0.2898	0.0135	21.4667	1.0586	0.0163	0.0125	0.0059	LEAN05B
Lean mass (fat free mass) male	30593698	0.0894	0.0228	3.9303	8.48E-05	0.3291	0.0154	21.3701	1.0623	0.0198	0.0081	0.0063	LEAN06M
Lean mass (fat free mass) mass healthy	30593698	0.0955	0.0236	4.0481	5.16E-05	0.2989	0.0144	20.7569	1.0628	0.0175	0.0117	0.0061	LEAN05
Lean mass (fat free mass) meta-analysis of males and females	30593698	0.0881	0.0202	4.362	1.29E-05	0.2836	0.0112	25.3214	1.1111	0.0267	0.0301	0.0069	LEAN06B
Leptin (BMI-adjusted)	26833098	-0.0379	0.0634	-0.5971	0.5505	0.0953	0.0175	5.44571	1.0033	0.0068	0.0062	0.0048	GLYC13
Leptin (not BMI-adjusted)	26833098	0.086	0.0603	1.427	0.1536	0.0999	0.0159	6.28302	0.9938	0.0067	0.007	0.0048	GLYC14
Leucine	27005778	-0.0186	0.1002	-0.1858	0.8526	0.0474	0.0202	2.34653	1.0087	0.0067	0.0016	0.0047	AMIN06
LIF-R	28240269	0.2154	0.1626	1.3247	0.1853	0.8953	0.5856	1.52886	0.988	0.0083	-0.0102	0.0063	INFL31
Lifecourse bone mineral density: -15	29304378	0.0019	0.0495	0.0389	0.969	0.3503	0.0412	8.50243	0.9669	0.0062	-0.0041	0.0048	OSTE10
Lifecourse bone mineral density: 15-30	29304378	0.2192	0.1655	1.3249	0.1852	0.1324	0.106	1.24906	1.0078	0.0065	-0.0099	0.0047	OSTE09
Lifecourse bone mineral density: 30-45	29304378	0.0828	0.0619	1.3371	0.1812	0.3164	0.052	6.08462	1.0027	0.0063	-0.0059	0.0048	OSTE08
Lifecourse bone mineral density: 45-60	29304378	-0.0164	0.0491	-0.3337	0.7386	0.3597	0.0384	9.36719	0.9927	0.0075	0.0022	0.0051	OSTE07
Lifecourse bone mineral density: 60+	29304378	0.0325	0.0462	0.7037	0.4816	0.324	0.0355	9.12676	0.9902	0.0077	5.00E-04	0.0051	OSTE06
Lifecourse bone mineral density: meta-analysis	29304378	0.0228	0.0344	0.6644	0.5065	0.2682	0.0219	12.2466	0.9987	0.0118	-0.0051	0.0056	OSTE11
Lifetime cannabis use	27023175	0.3019	0.0675	4.474	7.68E-06	0.0895	0.016	5.59375	0.9998	0.0067	0.0019	0.0048	CANU01
Lifetime probable anxiety diagnosis	31748690	0.4526	0.0393	11.523	1.01E-30	0.1042	0.0069	15.1014	0.99	0.007	0.1522	0.0052	ANXI03
Lifetime probable anxiety diagnosis female	31748690	0.4957	0.0476	10.406	2.33E-25	0.1361	0.0117	11.6325	0.9841	0.0065	0.1287	0.0049	ANXI03F
Lifetime probable anxiety diagnosis male	31748690	0.351	0.0675	5.2019	1.97E-07	0.0722	0.012	6.01667	1.0015	0.0058	0.083	0.005	ANXI03M
Log10 Ferritin (iron metabolism)	25352340	-0.1735	0.0954	-1.8186	0.069	0.0382	0.0128	2.98438	1.0309	0.0095	0.0093	0.0067	IRON01
Loneliness: Case-control	27629369	0.3801	0.1475	2.5773	0.01	0.1175	0.06	1.95833	1.0024	0.0068	-9.00E-04	0.005	LONE03
Loneliness: Linear	27629369	0.4788	0.1864	2.5688	0.0102	0.1033	0.0593	1.74199	1.0064	0.0063	-0.0031	0.005	LONE01
Longest 10% survival	27015805	-0.2767	0.0559	-4.945	7.62E-07	0.0142	0.0016	8.875	1.0614	0.0084	-0.0141	0.0055	LONG07
Low FEV1 versus average FEV1 heavy smokers	28166213	0.0776	0.0713	1.0876	0.2768	0.0957	0.0243	3.93827	0.995	0.0062	-0.0028	0.0048	LUNG04
Low FEV1 versus average FEV1 never smokers	28166213	0.1354	0.0684	1.9782	0.0479	0.1558	0.0238	6.54622	0.9961	0.0062	-0.0014	0.0048	LUNG01
Low FEV1 versus high FEV1 heavy smokers	28166213	0.0339	0.0439	0.7734	0.4393	0.4611	0.0435	10.6	0.9956	0.0069	0.0017	0.0048	LUNG05
Low FEV1 versus high FEV1 never smokers	28166213	-0.0576	0.0411	-1.4003	0.1614	0.6211	0.0448	13.8638	1.0133	0.0069	0.009	0.0051	LUNG02
Lymphocyte count	27863252	-0.0093	0.0258	-0.3599	0.7189	0.1788	0.0146	12.2466	0.9712	0.0212	0.0066	0.005	BLOO11
Lymphocyte percentage of white cells	27863252	-0.0225	0.0306	-0.7337	0.4631	0.1452	0.0112	12.9643	0.968	0.0156	0.0063	0.0056	BLOO24
MA (microalbuminuria)	26631737	0.114	0.1327	0.8589	0.3904	0.014	0.0078	1.79487	1.0077	0.0067	0.0059	0.005	URIN05
Major depressive disorder (CONVERGE)	26176920	0.022	0.0671	0.3279	0.743	0.2575	0.0545	4.72477	1.0249	0.0088	-0.011	0.006	DEPR04F
Major depressive disorder (PGC1)	22472876	0.548	0.0785	6.9811	2.93E-12	0.156	0.0262	5.9542	1.0107	0.0066	-0.002	0.0056	DEPR03
Major depressive disorder (PGC2 + 23andme, no UKBiobank)	29700475	0.5469	0.0286	19.1422	1.13E-81	0.0557	0.0025	22.28	1.014	0.0095	0.003	0.0058	DEPR06
Major depressive disorder (PGC2 + 23andme)	29700475	0.5604	0.0281	19.9784	8.50E-89	0.0577	0.0025	23.08	1.0131	0.0097	0.0098	0.0059	DEPR01
Major depressive disorder (PGC2, no 23andme, no UKBiobank)	29700475	0.6278	0.0371	16.9097	3.82E-64	0.0725	0.0045	16.1111	0.9959	0.0074	0.0026	0.0058	DEPR07
Male pattern baldness	28196072	-0.0297	0.0318	-0.9352	0.3497	0.3005	0.0436	6.8922	1.0358	0.019	-0.0038	0.0051	BALD01
MCP-2	28240269	NA	NA	NA	NA	-0.0891	0.6297	-0.141496	1.0044	0.0085	0.0038	0.0059	INFL16
MCP3	27989323	NA	NA	NA	NA	-0.853	0.5725	-1.48996	1.0123	0.0074	0.0013	0.005	INFL17
Mean corpuscular hemoglobin concentration MCHC	27863252	0.0417	0.0307	1.36	0.1738	0.0925	0.0102	9.06863	0.9864	0.0179	-0.0035	0.0047	BLOO25
Mean corpuscular hemoglobin MCH	27863252	0.0623	0.024	2.6	0.0093	0.2223	0.0255	8.71765	1.0069	0.0401	-0.0042	0.0053	BLOO26
Mean corpuscular volume	27863252	0.0566	0.0247	2.2911	0.022	0.2377	0.0256	9.28516	1.0059	0.0382	-0.0038	0.0056	BLOO27
Mean diameter for HDL particles	27005778	0.005	0.0784	0.0636	0.9493	0.118	0.0292	4.0411	1.0089	0.0186	-0.0025	0.0051	CHOL09
Mean diameter for LDL particles	27005778	-0.049	0.1214	-0.4037	0.6864	0.0483	0.0259	1.86486	1.0005	0.0119	0.002	0.005	LIPO15
Mean diameter for VLDL particles	27005778	0.054	0.0751	0.7186	0.4724	0.1328	0.0341	3.89443	0.9914	0.0083	-7.00E-04	0.005	LIPO16
Mean platelet volume	27863252	0.0123	0.0293	0.4219	0.6731	0.2652	0.0381	6.96063	1.0042	0.0462	-0.008	0.0062	BLOO29
Memory	27046643	0.0933	0.0546	1.7084	0.0876	0.0425	0.0049	8.67347	0.9998	0.0065	0.0063	0.0047	MEMO01
Metabolites: acetate (ketone bodies)	27005778	-0.0099	0.0825	-0.1196	0.9048	0.0569	0.0188	3.0266	1.0005	0.0066	0.0029	0.0043	KETO01
Metabolites: Acetoacetate (ketone bodies)	27005778	-0.0661	0.0877	-0.7545	0.4505	0.0725	0.0278	2.60791	0.9805	0.0071	0.0031	0.0048	KETO02
Mono-unsaturated fatty acids	27005778	0.238	0.1045	2.2782	0.0227	0.1053	0.0426	2.47183	0.9881	0.0075	-0.0087	0.0046	FATT22
Monocyte count	27863252	0.0176	0.0287	0.6151	0.5385	0.1867	0.0218	8.56422	1.0472	0.0343	-6.00E-04	0.0057	BLOO05
Monocyte percentage of white cells	27863252	0.0039	0.0279	0.1385	0.8899	0.1682	0.0209	8.04785	1.0374	0.0355	-8.00E-04	0.0056	BLOO28
Mother attained age	27015805	0.3014	0.048	6.2761	3.47E-10	0.0172	0.0016	10.75	1.0911	0.0089	0.0148	0.005	LONG05
Mother's age at death	27015805	-0.3025	0.0507	-5.9649	2.45E-09	0.0137	0.0015	9.13333	1.0609	0.0073	-0.0186	0.0051	LONG02
Multiple sclerosis	17660530	-0.0878	0.0801	-1.0959	0.2731	0.2853	0.1638	1.74176	1.0229	0.0099	0.0091	0.0057	SCLE01
Multiple sclerosis	21833088	0.2151	0.1245	1.7278	0.084	0.0519	0.0281	1.84698	1.0583	0.0093	-0.0043	0.0058	SCLE02
Myeloid white cell count	27863252	0.0175	0.0291	0.6031	0.5464	0.1625	0.0178	9.12921	0.9633	0.0202	-9.00E-04	0.0057	BLOO10
N-6 Fatty Acids: 20:4n6 (arachidonic acid)	24823311	-0.1988	0.1542	-1.289	0.1974	0.0629	0.0656	0.958841	1.0394	0.0262	0.0013	0.0046	FATT04
Neuroticism 150K healthy female.	30593698	0.2884	0.0478	6.0356	1.58E-09	0.1047	0.0101	10.3663	1	0.0082	0.0428	0.0057	NEUR03F
Neuroticism 150K healthy male.	30593698	0.3219	0.0522	6.171	6.79E-10	0.1014	0.0135	7.51111	1.0072	0.0103	0.0332	0.0051	NEUR03M
Neuroticism 150K healthy meta-analysis.	30593698	0.3095	0.0382	8.0926	5.84E-16	0.101	0.0082	12.3171	1.0032	0.0113	0.0535	0.0058	NEUR03B
Neuroticism 300K female.	30593698	0.343	0.035	9.8139	9.81E-23	0.122	0.0073	16.7123	0.9962	0.0095	0.0522	0.0059	NEUR02F
Neuroticism 300K meta-analysis male	30593698	0.3292	0.0385	8.5416	1.32E-17	0.114	0.0093	12.2581	1.008	0.0108	0.0491	0.0053	NEUR02M
Neuroticism 300K meta-analysis female	30593698	0.3435	0.0295	11.6313	2.86E-31	0.1126	0.006	18.7667	1.0056	0.0124	0.0717	0.0061	NEUR02B
Neuroticism.	27089181	0.3888	0.042	9.258	2.08E-20	0.0888	0.0074	12	0.9907	0.0118	0.0351	0.0062	NEUR01
Neutrophil count	27863252	0.0201	0.0295	0.6811	0.4958	0.1581	0.0185	8.54595	0.9577	0.0205	-0.0015	0.0056	BLOO06
Neutrophil percentage of granulocytes	27863252	0.0369	0.0305	1.2098	0.2264	0.1581	0.0173	9.13873	0.9585	0.022	-0.006	0.0055	BLOO31
Neutrophil percentage of white cells	27863252	0.0254	0.0313	0.8131	0.4162	0.14	0.012	11.6667	0.9567	0.0165	-0.0059	0.0054	BLOO32
number of sexual partners (risky behaviour)	30643258	0.482	0.0241	20.0406	2.44E-89	0.0994	0.0034	29.2353	1.0085	0.0097	0.0624	0.0061	RISK03
Obesity class 1	23563607	0.1712	0.0309	5.5337	3.14E-08	0.1699	0.0087	19.5287	0.7988	0.0086	-0.0023	0.0053	OBES01
Obesity class 2	23563607	0.1911	0.0381	5.0224	5.10E-07	0.161	0.0107	15.0467	0.8776	0.0086	-8.00E-04	0.0063	OBES02
Obesity class 3	23563607	0.174	0.05	3.4785	5.00E-04	0.1177	0.0131	8.98473	0.9385	0.0088	-7.00E-04	0.0065	OBES03
Obsessive compulsive disorder	28761083	0.1251	0.0587	2.1304	0.0331	0.3355	0.0489	6.86094	0.9904	0.0065	-0.0024	0.0048	OCDI01
Offspring birth weight	29309628	-0.093	0.0527	-1.7649	0.0776	0.0823	0.0083	9.91566	1.0095	0.0066	0.0081	0.0048	WEIG05F
OGTT: area under the insulin curve (AUC ins)	24699409	-0.0205	0.2171	-0.0946	0.9247	0.0577	0.1084	0.532288	1.0098	0.0077	-0.0055	0.0054	GLYC33
OGTT: corrected insulin response	24699409	0.014	0.1215	0.1153	0.9082	0.1476	0.0846	1.74468	1.0009	0.0062	-0.0089	0.0052	GLYC26
OGTT: corrected insulin response adj. for insulin sensitivity (ISI)	24699409	0.0488	0.1628	0.2998	0.7643	0.0963	0.0946	1.01797	1.0054	0.0063	-0.0089	0.0051	GLYC27
OGTT: disposition index	24699409	-0.021	0.1331	-0.1575	0.8749	0.126	0.0884	1.42534	1.0032	0.0068	-0.0051	0.0048	GLYC29
OGTT: incremental insulin at 30 min of OGTT	24699409	-0.0629	0.1461	-0.4304	0.6669	0.1247	0.0942	1.32378	1.003	0.0072	-0.0035	0.0054	GLYC31
OGTT: insulin level at 30 min of OGTT	24699409	-0.0409	0.217	-0.1886	0.8504	0.0567	0.0958	0.591858	1.0065	0.0067	-0.0043	0.0054	GLYC30
OGTT: insulin level at 30 min of OGTT adj. for BMI	24699409	0.0772	0.1642	0.4703	0.6381	0.0905	0.0876	1.03311	1.0113	0.0068	-0.0099	0.0052	GLYC32
OGTT: ratio between area under the insulin and glucose curves (AUC ins/AUC gluc)	24699409	0.1441	2.0151	0.0715	0.943	0.024	0.1098	0.218579	1.0111	0.0078	-0.0105	0.0053	GLYC28
Omega-3 fatty acids	27005778	0.1377	0.0799	1.723	0.0849	0.1566	0.0408	3.83824	0.9903	0.0076	-0.003	0.0047	FATT24
Omega-6 to total FAs ratio	27005778	0.1735	0.1368	1.2687	0.2046	0.0638	0.0462	1.38095	1.0175	0.0093	-0.0067	0.0047	FATT25
Omega-9 and saturated fatty acids	27005778	0.266	0.1267	2.0984	0.0359	0.0862	0.0441	1.95465	0.996	0.0076	-0.0096	0.0046	FATT26
Openness to Experience (NEO five factor inventory)	21173776	0.1196	0.0898	1.3326	0.1827	0.107	0.0272	3.93382	0.9911	0.0067	0.0023	0.0059	OPEN01
OPG	28240269	NA	NA	NA	NA	-0.5053	0.5832	-0.866427	0.9986	0.0079	-1.86E-05	0.0061	INFL18
OSM	28240269	NA	NA	NA	NA	-0.1937	0.5742	-0.337339	0.9982	0.0074	-2.24E-05	0.0062	INFL33
Osteoporosis: femoral neck bone mineral density	26367794	0.0529	0.0792	0.668	0.5042	0.2534	0.0319	7.94357	0.9722	0.014	-0.0135	0.0102	OSTE01
Osteoporosis: forearm bone mineral density	26367794	-0.2813	0.2652	-1.0605	0.2889	0.1843	0.1424	1.29424	1.0176	0.0177	0.0142	0.0131	OSTE02
Osteoporosis: heel bone mineral density	28869591	-0.0172	0.025	-0.6892	0.4907	0.3764	0.0404	9.31683	1.0778	0.0297	-6.00E-04	0.0064	OSTE04
Osteoporosis: lumbar spine bone mineral density	26367794	-0.0756	0.0823	-0.9186	0.3583	0.2727	0.0378	7.21429	0.9867	0.0136	0.0095	0.0111	OSTE03
otPUFA (poly-insaturated fatty acids)	27005778	0.204	0.1564	1.3042	0.1922	0.1622	0.1012	1.60277	1.0133	0.0124	-0.0084	0.0048	FATT29
Oversleeper	27494321	0.3905	0.0891	4.3837	1.17E-05	0.0189	0.0041	4.60976	1.0165	0.0067	0.0038	0.0057	CHRO05
Overweight	23563607	0.1502	0.0332	4.5277	5.96E-06	0.0878	0.0053	16.566	0.8179	0.0076	0.0013	0.0053	OVER01
Parents attained age	27015805	0.2509	0.04	6.2752	3.49E-10	0.0316	0.0023	13.7391	1.0952	0.0109	0.0147	0.0056	LONG04
Parents' age at death	27015805	-0.2824	0.0454	-6.2161	5.10E-10	0.0191	0.0017	11.2353	1.0643	0.0084	-0.0145	0.0052	LONG01
Pericardial adipose tissue volume	27918534	0.1335	0.0736	1.8138	0.0697	0.1486	0.0422	3.52133	1.0146	0.0067	-3.00E-04	0.0048	ADIP01
Pericardial adipose tissue volume adj. for height and weight	27918534	0.0104	0.0639	0.1632	0.8704	0.1954	0.0462	4.22944	1.0213	0.0067	0.0018	0.0047	ADIP02
Pericardial adipose tissue volume adj. for height and weight female	27918534	0.0977	0.0787	1.241	0.2146	0.2544	0.0756	3.36508	1.0133	0.0069	-0.0039	0.0046	ADIP02F
Pericardial adipose tissue volume adj. for height and weight male	27918534	2.51E-05	0.0787	3.00E-04	0.9997	0.3005	0.0886	3.39165	1.024	0.0064	0.002	0.0048	ADIP02M
Pericardial adipose tissue volume female	27918534	0.2389	0.1019	2.3455	0.019	0.1883	0.0676	2.7855	1.0098	0.0063	-0.0035	0.0043	ADIP01F
Pericardial adipose tissue volume male	27918534	0.0737	0.0958	0.77	0.4413	0.2098	0.0911	2.30296	1.0158	0.007	-2.00E-04	0.0049	ADIP01M
Persistent thin individuals versus controls	30677029	0.031	0.0777	0.3995	0.6896	0.1713	0.0401	4.27182	0.9953	0.0069	-0.0046	0.0046	THIN01
Persistent thin individuals vs severe early onset obesity	30677029	0.1557	0.0536	2.9057	0.0037	1.3152	0.1513	8.69266	0.9906	0.0063	-5.00E-04	0.0049	THIN02
Phenylalanine	27005778	4.00E-04	0.1011	0.0036	0.9972	0.058	0.0222	2.61261	1.0028	0.0067	8.51E-05	0.0049	AMIN07
Phosphatidylcholine	27005778	NA	NA	NA	NA	-0.0066	0.0386	-0.170985	1.0141	0.0092	-0.0081	0.0051	PHLI02
Phospholipids in chylomicrons and largest VLDL particles	27005778	0.0993	0.0805	1.2338	0.2173	0.0975	0.0272	3.58456	0.9851	0.0069	0.0011	0.0046	PHLI03
Phospholipids in IDL	27005778	0.2239	0.1316	1.7012	0.0889	0.0582	0.0408	1.42647	1.0222	0.0191	-0.009	0.005	PHLI04
Phospholipids in large HDL	27005778	0.0277	0.0788	0.3515	0.7252	0.1233	0.0309	3.99029	0.9995	0.0143	-0.0062	0.005	PHLI05
Phospholipids in large LDL	27005778	0.1792	0.1153	1.5533	0.1204	0.0604	0.044	1.37273	1.0185	0.0212	-0.0079	0.0049	PHLI06
Phospholipids in large VLDL	27005778	0.0981	0.0764	1.2831	0.1994	0.1155	0.0311	3.71383	0.9901	0.0067	4.00E-04	0.0046	PHLI07
Phospholipids in medium HDL	27005778	0.0435	0.0864	0.5035	0.6146	0.0637	0.0229	2.78166	0.996	0.0076	-0.0046	0.0047	PHLI08
Phospholipids in medium LDL	27005778	0.2043	0.1083	1.8859	0.0593	0.0711	0.0419	1.6969	1.0094	0.0191	-0.0089	0.005	PHLI09
Phospholipids in medium VLDL	27005778	0.1116	0.0787	1.4177	0.1563	0.1099	0.033	3.3303	0.9976	0.0069	-0.0016	0.0048	PHLI10
Phospholipids in small VLDL	27005778	0.1445	0.0769	1.8776	0.0604	0.117	0.0342	3.42105	0.9986	0.0082	-0.0025	0.0049	PHLI11
Phospholipids in very large HDL	27005778	-0.0116	0.0904	-0.1284	0.8978	0.0911	0.0297	3.06734	1.0078	0.0165	-0.0019	0.0049	PHLI01
Phospholipids in very large VLDL	27005778	0.1071	0.0792	1.3529	0.1761	0.1069	0.0283	3.77739	0.9858	0.0068	8.00E-04	0.0048	PHLI13
Phospholipids in very small VLDL	27005778	0.1906	0.0999	1.9075	0.0564	0.0841	0.0371	2.26685	1.0154	0.0151	-0.0063	0.005	PHLI12
Physical activity (objectively-measured)	34753499	-0.0772	0.0423	-1.8251	0.068	0.1425	0.0097	14.6907	0.9975	0.0073	-0.0228	0.0051	PHYS01
Physical activity (objectively-measured) female	34753499	-0.11	0.0487	-2.2599	0.0238	0.1565	0.014	11.1786	1.0095	0.007	-0.0227	0.0051	PHYS01F
Physical activity (objectively-measured) male	34753499	-0.1119	0.0617	-1.8133	0.0698	0.1504	0.0182	8.26374	0.9937	0.0072	-0.0096	0.0052	PHYS01M
Platelet count	27863252	-0.0093	0.0266	-0.3494	0.7268	0.2268	0.018	12.6	0.9972	0.0277	0.0048	0.0059	BLOO01
Platelet distribution width	27863252	0.0131	0.0278	0.4698	0.6385	0.1681	0.0203	8.28079	0.9887	0.0291	-0.0044	0.0055	BLOO34
Plateletcrit	27863252	-0.0084	0.0246	-0.3401	0.7338	0.2015	0.0171	11.7836	1.0191	0.0245	0.0054	0.0052	BLOO33
Primary Biliary Cirrhosis	26394269	0.0243	0.0576	0.4215	0.6734	0.3763	0.0634	5.93533	1.0035	0.0097	0.0117	0.0059	CIRR01
Primary sclerosing cholangitis	27992413	-0.2296	0.0578	-3.9741	7.06E-05	0.1528	0.0346	4.41618	1.0064	0.0102	0.0012	0.0057	PRSC01
Problematic consequences of drinking (AUDIT-P)	30336701	0.2081	0.0433	4.8065	1.54E-06	0.0598	0.0049	12.2041	1.0038	0.0065	0.0775	0.0049	ALCU03
PTSD African American	28439101	0.1871	0.1449	1.2911	0.1967	0.0529	0.0452	1.17035	1.0054	0.0061	-6.00E-04	0.0038	PTSD02
PTSD African American female	28439101	0.4074	0.5495	0.7415	0.4584	0.0283	0.0635	0.445669	1.0056	0.0054	-0.001	0.0039	PTSD02F
PTSD African American male	28439101	NA	NA	NA	NA	-0.078	0.1049	-0.743565	1.0048	0.006	2.20E-05	0.004	PTSD02M
PTSD Avoidance symptoms	33510476	0.5829	0.0311	18.7183	3.51E-78	0.0636	0.0038	16.7368	1.0439	0.0079	0.0067	0.0056
PTSD European	28439101	0.5301	0.1504	3.5242	4.00E-04	0.1208	0.0529	2.28355	0.9939	0.0059	0.0115	0.0043	PTSD03
PTSD European female	28439101	0.3403	0.0868	3.9226	8.76E-05	0.4626	0.1229	3.76404	0.986	0.0062	0.0088	0.0047	PTSD03F
PTSD European male	28439101	0.4708	0.6242	0.7543	0.4507	0.0438	0.0921	0.47557	0.999	0.0057	0.0072	0.0048	PTSD03M
PTSD Hyperarousal symptoms	33510476	0.5367	0.0322	16.6426	3.42E-62	0.0692	0.0038	18.2105	1.0582	0.0083	0.0044	0.0057
PTSD Mixed Ancestry	28439101	0.5973	0.245	2.4382	0.0148	0.0561	0.0378	1.48413	1.0093	0.0052	0.0053	0.0042	PTSD01F
PTSD Mixed Ancestry	28439101	0.7293	0.3542	2.059	0.0395	0.0252	0.0219	1.15068	1.0128	0.006	0.0075	0.004	PTSD01
PTSD Mixed Ancestry	28439101	NA	NA	NA	NA	-0.0909	0.0447	-2.03356	1.0275	0.0054	0.0034	0.0042	PTSD01M
PTSD MVP case control	33510476	0.4166	0.0492	8.4599	2.68E-17	0.0344	0.003	11.4667	1.0253	0.0077	0.0011	0.0053
PTSD PGC2 case control	31594949	0.7596	0.0795	9.5512	1.28E-21	0.0166	0.0029	5.72414	1.0212	0.0066	0.0956	0.005
PTSD Re-experiencing symptoms	33510476	0.5206	0.0313	16.619	5.08E-62	0.065	0.0037	17.5676	1.0508	0.0078	0.0015	0.0052
Pubertal growth: single height measurement at age 10 in girls	23449627	-0.087	0.0567	-1.533	0.1253	0.5613	0.075	7.484	0.9587	0.0076	0.0038	0.0048	GROW01F
Pubertal growth: single height measurement at age 10 in girls and 12 in boys	23449627	-0.0275	0.0486	-0.565	0.5721	0.4309	0.0464	9.28664	0.9519	0.0078	9.00E-04	0.0057	GROW01
Pubertal growth: single height measurement at age 12 in boys	23449627	0.0511	0.0688	0.7426	0.4577	0.3969	0.0833	4.76471	0.9758	0.0077	-0.0032	0.0059	GROW01M
Pubertal growth: standardized difference in height between age 14 and adult in females	23449627	-0.1295	0.1078	-1.2019	0.2294	0.2301	0.0809	2.84425	0.9825	0.0064	-0.0012	0.0046	GROW02F
Pubertal growth: standardized difference in height between age 14 and adult in males	23449627	5.00E-04	0.0878	0.0061	0.9951	0.4225	0.1123	3.76224	0.9759	0.007	-0.0025	0.0057	GROW02M
Pubertal growth: standardized difference in height between age 14 and adult in males and females	23449627	-0.013	0.0761	-0.1714	0.8639	0.4497	0.1076	4.17937	0.9813	0.0068	-0.0032	0.0049	GROW02
Pubertal growth: standardized difference in height between age 8 and adult in females	23449627	0.0653	0.0747	0.8742	0.382	0.3773	0.0894	4.22036	0.9825	0.0068	-0.0051	0.0051	GROW03F
Pubertal growth: standardized difference in height between age 8 and adult in males	23449627	-0.0296	0.0808	-0.3669	0.7137	0.384	0.0947	4.05491	0.9812	0.0069	-0.001	0.005	GROW03M
Pubertal growth: standardized difference in height between age 8 and adult in males and females	23449627	0.0219	0.0606	0.3611	0.718	0.3312	0.0491	6.74542	0.9714	0.0078	-0.0044	0.0051	GROW03
Pyruvate	27005778	0.0905	0.1213	0.7462	0.4555	0.0363	0.0209	1.73684	1.0122	0.0066	8.00E-04	0.0045	GLYC15
Ratio of bisallylic groups to double bonds	27005778	-0.0329	0.0521	-0.6318	0.5275	0.298	0.1116	2.67025	0.9769	0.0087	0.0013	0.0043	FATT06
Ratio of bisallylic groups to total fatty acids	27005778	-0.0424	0.0567	-0.7478	0.4546	0.2778	0.0995	2.79196	0.9849	0.0077	0.003	0.0045	FATT07
Ratio of visceral-to-subcutaneous adipose tissue volume	27918534	0.0381	0.0676	0.5637	0.5729	0.1569	0.0263	5.96578	1.0465	0.0065	0.0025	0.0052	ADIP08
Ratio of visceral-to-subcutaneous adipose tissue volume adj. for BMI	27918534	0.0425	0.0715	0.5939	0.5526	0.1445	0.0256	5.64453	1.0533	0.0066	0.0015	0.0051	ADIP09
Ratio of visceral-to-subcutaneous adipose tissue volume adj. for BMI female	27918534	0.0998	0.0838	1.1906	0.2338	0.1792	0.0443	4.04515	1.0545	0.0065	-2.00E-04	0.005	ADIP09F
Ratio of visceral-to-subcutaneous adipose tissue volume adj. for BMI male	27918534	-0.0216	0.091	-0.2373	0.8124	0.1709	0.0565	3.02478	1.0372	0.0064	0.0021	0.0052	ADIP09M
Ratio of visceral-to-subcutaneous adipose tissue volume female	27918534	0.089	0.0843	1.0552	0.2913	0.1852	0.0404	4.58416	1.0507	0.0062	0.0013	0.0052	ADIP08F
Ratio of visceral-to-subcutaneous adipose tissue volume male	27918534	-0.0047	0.0804	-0.0588	0.9531	0.2128	0.0573	3.71379	1.0323	0.0066	0.002	0.0052	ADIP08M
Reaction time	27046643	0.034	0.0479	0.7096	0.478	0.0737	0.0056	13.1607	1.0089	0.0071	0.0072	0.0051	REAC01
Red blood cell count	27863252	-0.049	0.0262	-1.8697	0.0615	0.1867	0.0176	10.608	1.0023	0.0259	-0.0047	0.0063	BLOO02
Red cell distribution width	27863252	-0.0281	0.0249	-1.1277	0.2594	0.1895	0.0231	8.20346	0.9684	0.0303	0.0045	0.0053	BLOO35
Reproductive behavior: Age First Birth	27798627	-0.4008	0.0347	-11.5576	6.76E-31	0.0552	0.0031	17.8065	0.9522	0.0079	-0.0077	0.0054	REPR01
Reproductive behavior: Age First Birth Female	27798627	-0.4103	0.0391	-10.4933	9.27E-26	0.0523	0.0036	14.5278	0.9696	0.0074	-0.0091	0.0054	REPR01F
Reproductive behavior: Age First Birth Male	27798627	-0.3589	0.0499	-7.1901	6.48E-13	0.1139	0.0106	10.7453	0.9422	0.0066	0.0011	0.0048	REPR01M
Reproductive behavior: Number of Children Ever Born	27798627	0.2483	0.0445	5.5764	2.46E-08	0.0238	0.0017	14	0.9702	0.0071	-0.0011	0.005	REPR02
Reproductive behavior: Number of Children Ever Born Female	27798627	0.2435	0.0547	4.449	8.63E-06	0.022	0.0021	10.4762	0.9747	0.0063	-0.0033	0.005	REPR02F
Reproductive behavior: Number of Children Ever Born Male	27798627	0.2521	0.0622	4.0527	5.06E-05	0.0347	0.005	6.94	0.9708	0.0062	0.0016	0.0046	REPR02M
Reticulocyte count	27863252	0.0151	0.0309	0.4888	0.625	0.169	0.0195	8.66667	1.0138	0.0414	0.006	0.0061	BLOO04
Reticulocyte fraction of red cells	27863252	0.0311	0.0298	1.0446	0.2962	0.1703	0.0196	8.68878	1.0105	0.0421	0.007	0.006	BLOO36
Rheumatoid Arthritis 2014	24390342	0.0801	0.0433	1.8494	0.0644	0.1082	0.0197	5.49239	0.9443	0.0123	0.0057	0.0049	RHEU01
Rheumatoid Arthritis 2014 European	24390342	0.0808	0.0427	1.8909	0.0586	0.1491	0.0268	5.56343	0.9425	0.0122	0.0055	0.0049	RHEU02
Schizophrenia PGC 2014	25056061	0.3565	0.0261	13.6389	2.35E-42	0.4477	0.0157	28.5159	1.0332	0.0109	0.0042	0.0058	SCHI01
Schizophrenia PGC 2014 European	25056061	0.3544	0.0263	13.461	2.65E-41	0.4654	0.0167	27.8683	1.039	0.0108	0.0061	0.0059	SCHI02
Schizophrenia PGC 2018 Mixed ancestry	31740837	0.3496	0.0232	15.0667	2.68E-51	0.341	0.0112	30.4464	1.0551	0.0131	0.0076	0.0063	SCHI03
Schizophrenia PGC2 European + CLOZUK	29483656	0.3637	0.0298	12.2042	2.95E-34	0.4173	0.0153	27.2745	1.0643	0.0159	0.0067	0.0084	SCHI04
Schizophrenia-vs-bipolar	24280982	0.1886	0.0594	3.1729	0.0015	0.314	0.041	7.65854	1.0102	0.0083	-0.0048	0.0059	SCBP02
Schizophrenia+bipolar	24280982	0.299	0.036	8.313	9.33E-17	0.3764	0.0225	16.7289	1.0205	0.0091	6.00E-04	0.0062	SCBP01
Self-rated health	27864402	-0.4805	0.0397	-12.0881	1.22E-33	0.0971	0.0058	16.7414	1.0129	0.0075	-0.0252	0.0055	HEAL01
Self-reported tiredness	28322280	0.5232	0.0473	11.0566	2.04E-28	0.0671	0.0058	11.569	0.9943	0.0066	0.0171	0.0052	TIRE01
Serum total cholesterol	27005778	0.2727	0.1297	2.1032	0.0354	0.0665	0.0378	1.75926	1.0208	0.015	-0.0117	0.005	CHOL20
Serum total triglycerides	27005778	0.1393	0.0725	1.9221	0.0546	0.1246	0.0355	3.50986	0.9922	0.0074	-0.002	0.0047	TRGL01
Severe early onset obesity vs controls	30677029	0.2576	0.058	4.4398	9.00E-06	0.3229	0.0439	7.35535	0.9979	0.0068	-0.0045	0.0052	OBES05
SIRT2	28240269	0.3568	0.4873	0.7321	0.4641	0.2776	0.5617	0.494214	0.9965	0.0086	-0.0164	0.0064	INFL19
Sitting height ratio (SHR) Sitting/total height European	25865494	-0.0912	0.0589	-1.5473	0.1218	0.4018	0.0512	7.84766	0.9793	0.0079	0.0066	0.0056	HEIG07
Sitting height ratio (SHR) Sitting/total height European female	25865494	-0.1139	0.0829	-1.3742	0.1694	0.3702	0.0852	4.34507	0.9929	0.008	0.0031	0.0056	HEIG07F
Sitting height ratio (SHR) Sitting/total height European male	25865494	-0.0574	0.0701	-0.8182	0.4132	0.4567	0.0899	5.08009	0.9837	0.0076	0.0064	0.0053	HEIG07M
Sleep Duration	27494321	-0.0625	0.0507	-1.2336	0.2174	0.0557	0.0052	10.7115	1.0188	0.0074	-0.0132	0.0053	CHRO02
Sleep duration in children	27568811	0.1043	0.0961	1.0855	0.2777	0.1385	0.0439	3.1549	0.9825	0.0068	-0.0074	0.0049	SLEE01
Sleep duration in children, BMI-adjusted	27568811	0.0957	0.0915	1.0466	0.2953	0.1525	0.0449	3.39644	0.9786	0.0064	-0.0054	0.0053	SLEE02
Social deprivation, as measured using Townsend scores	27818178	0.5042	0.0566	8.9161	4.83E-19	0.0379	0.0045	8.42222	1.0113	0.0064	0.0203	0.0047	INCO03
Sphingomyelins	27005778	NA	NA	NA	NA	-0.0044	0.0402	-0.109453	1.0155	0.0076	-0.0076	0.0047	PHLI14
Stumvoll Insulin Sensitivity Index (ISI) age- & sex-adjusted	27416945	0.0202	0.0736	0.274	0.7841	0.0998	0.0298	3.34899	0.9881	0.007	-0.011	0.0048	GLYC24
Stumvoll Insulin Sensitivity Index (ISI) age-, sex- & BMI-adjusted	27416945	0.085	0.0689	1.2344	0.2171	0.1219	0.0315	3.86984	0.9837	0.0074	-0.0089	0.0047	GLYC25
Subcutaneous adipose tissue attenuation	27918534	-0.0742	0.1475	-0.5032	0.6148	0.055	0.0372	1.47849	1.0576	0.0066	-0.0011	0.0052	ADIP04
Subcutaneous adipose tissue attenuation female	27918534	-0.149	0.1225	-1.2161	0.224	0.1473	0.0699	2.1073	1.0392	0.007	0.0026	0.0051	ADIP04F
Subcutaneous adipose tissue attenuation male	27918534	0.0836	0.2011	0.4159	0.6775	0.0564	0.0833	0.677071	1.0651	0.0073	-0.0035	0.0053	ADIP04M
Subcutaneous adipose tissue volume	27918534	0.144	0.0637	2.2596	0.0238	0.1631	0.0256	6.37109	1.0337	0.0066	0.0029	0.0046	ADIP03
Subcutaneous adipose tissue volume female	27918534	0.1149	0.0744	1.5443	0.1225	0.1988	0.0435	4.57011	1.0382	0.0059	0.0034	0.0045	ADIP03F
Subcutaneous adipose tissue volume male	27918534	0.1146	0.0909	1.2608	0.2074	0.1827	0.0561	3.25668	1.0176	0.0062	0.0029	0.0051	ADIP03M
Subjective well-being: survey questions on life satisfaction, positive affect, or happiness	27089181	-0.5228	0.0487	-10.7333	7.10E-27	0.0249	0.002	12.45	1.0016	0.007	-0.0169	0.0053	SUBJ01
Sum basophil neutrophil counts	27863252	0.0222	0.0282	0.7896	0.4297	0.1588	0.0184	8.63043	0.96	0.021	-0.002	0.0054	BLOO13
Sum eosinophil basophil counts	27863252	-0.0316	0.0281	-1.1227	0.2616	0.1707	0.0202	8.4505	0.971	0.026	0.006	0.0054	BLOO16
Sum neutrophil eosinophil counts	27863252	0.0141	0.028	0.5034	0.6147	0.1587	0.018	8.81667	0.9624	0.0206	-1.00E-04	0.0054	BLOO30
Systemic Lupus Erythematosus	26502338	0.0165	0.0549	0.3016	0.763	0.2358	0.0407	5.79361	1.1061	0.0098	0.0043	0.0054	LUPU01
Tanner Stage: females	24770850	0.2335	0.174	1.3419	0.1796	0.0928	0.0778	1.1928	0.9868	0.007	-0.0017	0.0058	TANN01F
Tanner Stage: males	24770850	-0.0666	0.2456	-0.2713	0.7861	0.0604	0.124	0.487097	1.0048	0.0075	0.0086	0.0053	TANN01M
Tanner Stage: males and females	24770850	0.1307	0.1254	1.042	0.2974	0.0949	0.0463	2.04968	0.9817	0.0067	0.0035	0.0059	TANN01
TNFB	27989323	NA	NA	NA	NA	-0.4366	0.3192	-1.36779	1.0087	0.0076	0.0049	0.0055	INFL20
TNFSF14	28240269	NA	NA	NA	NA	-0.4852	0.5746	-0.844414	1.0066	0.0082	0.005	0.0069	INFL35
Tobacco: age of smoking initiation	20418890	-0.0867	0.0804	-1.0786	0.2808	0.0615	0.0177	3.47458	0.9991	0.0061	-0.0023	0.0045	SMOK01
Tobacco: CPD (cigarets per day)	20418890	0.23	0.0811	2.8361	0.0046	0.0591	0.0161	3.67081	1.0058	0.0063	0.0034	0.005	SMOK03
Tobacco: smoking cessation (former versus current smokers)	20418890	-0.3466	0.0737	-4.7038	2.55E-06	0.0617	0.0102	6.04902	1.0012	0.0062	-7.00E-04	0.0045	SMOK02
Tobacco: smoking initiation (ever versus never been a regular smoker)	20418890	0.3389	0.0488	6.9468	3.74E-12	0.0755	0.0064	11.7969	0.9966	0.006	-0.0042	0.0053	SMOK04
Total body lean mass adulthood	28724990	-0.0311	0.0529	-0.5881	0.5565	0.1285	0.0154	8.34416	1.0005	0.008	0.0053	0.0056	LEAN02
Total body lean mass childhood	28743860	0.0211	0.0514	0.4112	0.6809	0.3942	0.0497	7.93159	0.9755	0.0063	-0.0027	0.0048	LEAN01
Total body less head bone mineral density (TBLH-BMD) children	28743860	0.0075	0.0525	0.1425	0.8867	0.4289	0.0489	8.77096	0.9762	0.0063	0.0012	0.0057	OSTE05
Total cholesterol	20686565	-0.0109	0.0352	-0.3082	0.7579	0.1198	0.0204	5.87255	0.9041	0.0278	0.0053	0.0046	CHOL21
Total cholesterol in HDL	20686565	-0.1121	0.0365	-3.0671	0.0022	0.11	0.0202	5.44554	0.9294	0.0434	-0.0015	0.0053	CHOL22
Total cholesterol in HDL	27005778	0.0142	0.0857	0.166	0.8681	0.0914	0.0281	3.25267	1.0068	0.0126	-0.0056	0.005	CHOL23
Total cholesterol in IDL	27005778	0.2262	0.1194	1.8937	0.0583	0.0735	0.0443	1.65914	1.0176	0.0191	-0.0097	0.005	CHOL24
Total cholesterol in large LDL	27005778	0.1762	0.1061	1.6603	0.0969	0.0669	0.0447	1.49664	1.0141	0.022	-0.0089	0.0048	CHOL25
Total cholesterol in large VLDL	27005778	0.0792	0.0754	1.0505	0.2935	0.1178	0.0289	4.07612	0.9913	0.0067	0.0018	0.0047	CHOL26
Total cholesterol in LDL	20686565	0.0047	0.0417	0.1133	0.9098	0.094	0.0252	3.73016	0.9586	0.0438	0.0059	0.0051	CHOL27
Total cholesterol in LDL	27005778	0.1889	0.109	1.7321	0.0833	0.0692	0.0485	1.4268	1.0134	0.0232	-0.0092	0.0049	CHOL28
Total cholesterol in medium HDL	27005778	0.005	0.0993	0.05	0.9602	0.0496	0.0248	2	1.0004	0.0087	-0.0032	0.0045	CHOL29
Total cholesterol in medium LDL	27005778	0.1898	0.1035	1.8349	0.0665	0.0704	0.0449	1.56793	1.0122	0.0214	-0.0096	0.0048	CHOL30
Total cholesterol in medium VLDL	27005778	0.1154	0.0728	1.5859	0.1128	0.1241	0.034	3.65	0.9928	0.0073	-0.0021	0.0048	CHOL31
Total cholesterol in small LDL	27005778	0.2148	0.109	1.9709	0.0487	0.0719	0.042	1.7119	1.0154	0.0186	-0.0103	0.0049	CHOL32
Total cholesterol in small VLDL	27005778	0.1492	0.0853	1.7479	0.0805	0.0892	0.0309	2.88673	1.0061	0.0093	-0.0032	0.005	CHOL33
Total cholesterol in very large HDL	27005778	0.0042	0.1286	0.033	0.9737	0.0353	0.0233	1.51502	1.0121	0.0114	0.001	0.0048	CHOL34
Total fatty acids	27005778	0.2669	0.1369	1.9496	0.0512	0.078	0.0463	1.68467	1.0062	0.0081	-0.0087	0.0047	FATT31
Total lipids in chylomicrons and largest VLDL particles	27005778	0.0608	0.0758	0.802	0.4225	0.1226	0.0276	4.44203	0.9889	0.0067	0.0044	0.0044	LIPI01
Total lipids in IDL	27005778	0.2282	0.1135	2.0109	0.0443	0.0762	0.0429	1.77622	1.0179	0.0181	-0.0094	0.0049	LIPI02
Total lipids in large HDL	27005778	0.0314	0.0746	0.4211	0.6737	0.1292	0.0312	4.14103	1.0002	0.0147	-0.0065	0.0048	LIPI03
Total lipids in large LDL	27005778	0.2132	0.1119	1.9051	0.0568	0.0782	0.0494	1.583	1.0131	0.0214	-0.0104	0.0049	LIPI04
Total lipids in large VLDL	27005778	0.0736	0.0736	1.0006	0.317	0.1367	0.03	4.55667	0.9863	0.0064	0.0025	0.0045	LIPI05
Total lipids in medium HDL	27005778	0.0569	0.0969	0.5864	0.5576	0.056	0.0258	2.17054	0.9973	0.0077	-0.0052	0.0046	LIPI06
Total lipids in medium LDL	27005778	0.1987	0.102	1.947	0.0515	0.0843	0.0478	1.7636	1.0087	0.0201	-0.0099	0.0049	LIPI07
Total lipids in medium VLDL	27005778	0.0906	0.0711	1.2738	0.2027	0.1376	0.0342	4.02339	0.9867	0.0067	-5.01E-05	0.0047	LIPI14
Total lipids in small HDL	27005778	0.1179	0.1103	1.0688	0.2852	0.0538	0.026	2.06923	1.0022	0.0071	-0.0063	0.0054	LIPI08
Total lipids in small LDL	27005778	0.2065	0.0964	2.1426	0.0321	0.0885	0.0438	2.02055	1.0072	0.0171	-0.0096	0.0048	LIPI09
Total lipids in small VLDL	27005778	0.123	0.072	1.7081	0.0876	0.1411	0.0371	3.80323	0.9931	0.008	-0.0012	0.005	LIPI10
Total lipids in very large HDL	27005778	0.0405	0.1059	0.3823	0.7022	0.0635	0.0269	2.36059	1.0142	0.0141	-0.0026	0.005	LIPI11
Total lipids in very large VLDL	27005778	0.0955	0.0719	1.3291	0.1838	0.1382	0.0295	4.68475	0.9782	0.007	0.0013	0.0047	LIPI12
Total lipids in very small VLDL	27005778	0.179	0.0826	2.1686	0.0301	0.1067	0.0354	3.01412	1.0097	0.0122	-0.0041	0.0048	LIPI13
Total PTSD symtoms (MVP)	33510476	0.5606	0.0306	18.3043	7.65E-75	0.0714	0.0039	18.3077	1.0561	0.0081	0.0052	0.0057
TRAIL	27989323	NA	NA	NA	NA	-0.0222	0.0528	-0.420455	1.0187	0.0114	-0.0101	0.0052	INFL21
TRANCE	28240269	-0.0338	0.1267	-0.2663	0.79	1.2776	0.5977	2.13753	0.9822	0.0075	-0.0024	0.0064	INFL36
Transferrin (iron metabolism)	25352340	0.0502	0.0797	0.6302	0.5286	0.0469	0.0196	2.39286	1.0765	0.0207	0.002	0.0064	IRON02
Transferrin saturation (iron metabolism)	25352340	0.0204	0.119	0.1717	0.8637	0.016	0.0106	1.50943	1.0319	0.0096	-0.001	0.0059	IRON03
Triglycerides	20686565	0.0768	0.0372	2.0613	0.0393	0.1496	0.026	5.75385	0.8638	0.0144	0.0084	0.0054	TRGL03
Triglycerides in chylomicrons and largest VLDL particles	27005778	0.0998	0.0824	1.2118	0.2256	0.0909	0.0276	3.29348	0.9911	0.007	0.0025	0.0049	TRGL04
Triglycerides in IDL	27005778	0.1658	0.0792	2.0932	0.0363	0.1068	0.0346	3.08671	1.0112	0.0147	-0.0023	0.0049	TRGL05
Triglycerides in large VLDL	27005778	0.087	0.0778	1.1173	0.2639	0.1114	0.0293	3.80205	0.9892	0.0065	-2.00E-04	0.0046	TRGL06
Triglycerides in medium VLDL	27005778	0.1132	0.0846	1.3385	0.1807	0.0955	0.0305	3.13115	0.9998	0.0066	-0.0016	0.0048	TRGL07
Triglycerides in small HDL	27005778	0.1204	0.0922	1.3062	0.1915	0.0649	0.0269	2.41264	0.9993	0.0083	-0.0012	0.0048	TRGL08
Triglycerides in small VLDL	27005778	0.1147	0.0746	1.5379	0.1241	0.1204	0.0351	3.4302	0.9943	0.0073	-7.45E-05	0.0049	TRGL09
Triglycerides in very large HDL	27005778	0.1695	0.0856	1.9802	0.0477	0.0823	0.0255	3.22745	1.0154	0.0261	-0.0022	0.0047	TRGL10
Triglycerides in very large VLDL	27005778	0.11	0.0745	1.4761	0.1399	0.1187	0.0296	4.01014	0.9818	0.007	-1.00E-04	0.0049	TRGL11
Triglycerides in very small VLDL	27005778	0.1338	0.07	1.9098	0.0562	0.1382	0.0365	3.7863	0.9988	0.0096	-9.99E-05	0.0048	TRGL12
TWEAK	28240269	-0.3319	0.1622	-2.0458	0.0408	1.0622	0.6362	1.6696	0.9911	0.0086	0.014	0.0062	INFL37
Type 2 Diabetes 2012	22885922	0.0568	0.0515	1.1028	0.2701	0.0974	0.0106	9.18868	1.0126	0.0082	0.0098	0.0058	DIAB02
Type 2 diabetes dominance deviation model	26961502	-0.0622	0.0608	-1.0232	0.3062	0.0117	0.0029	4.03448	0.9698	0.0049	0.0029	0.0035	DIAB07
Type-2 Diabetes 2017	28566273	0.1373	0.0353	3.888	1.00E-04	0.0782	0.0057	13.7193	0.998	0.0095	0.0028	0.0051	DIAB05
Tyrosine	27005778	-0.0303	0.0852	-0.3561	0.7217	0.0713	0.0268	2.66045	0.9998	0.0067	-3.00E-04	0.0049	AMIN08
UACR (urinary albumin-to-creatinine ratio)	26631737	0.1505	0.0728	2.0663	0.0388	0.0453	0.0088	5.14773	0.9968	0.0069	-0.0015	0.0053	URIN15
UACR_DM (urinary albumin-to-creatinine ratio, diabetes mellitus)	26631737	NA	NA	NA	NA	-0.0828	0.0649	-1.27581	1.0191	0.0062	0.0012	0.0047	URIN13
UACR_nonDM (urinary albumin-to-creatinine ratio, non diabetes mellitus)	26631737	0.1238	0.0758	1.6338	0.1023	0.053	0.0106	5	0.9954	0.0074	-0.0036	0.0054	URIN14
Ulcerative Colitis	26192919	0.0094	0.0399	0.2354	0.8139	0.2554	0.0328	7.78659	1.0474	0.01	-0.002	0.0053	ULCC01
Undersleeper	27494321	0.293	0.0577	5.0752	3.87E-07	0.0419	0.004	10.475	1.0055	0.0063	0.0218	0.0051	CHRO06
uPA	28240269	NA	NA	NA	NA	-1.017	0.5861	-1.7352	1.0113	0.0081	0.0069	0.0064	INFL38
Urate	23263486	0.0544	0.0359	1.5186	0.1289	0.1525	0.053	2.87736	0.8542	0.0452	0.0033	0.0052	URAT01
Urea	27005778	-0.2485	0.2221	-1.119	0.2632	0.0207	0.0214	0.96729	0.9954	0.0061	3.00E-04	0.0046	URIN03
Valine	27005778	-0.0862	0.0877	-0.9825	0.3258	0.059	0.0199	2.96482	1.0164	0.0077	0.0013	0.0048	AMIN09
VEGFA	28240269	NA	NA	NA	NA	-0.1767	0.5946	-0.297175	0.9948	0.0082	-0.0028	0.0059	INFL39
Verbal-numerical reasoning	27046643	-0.2293	0.0459	-4.9937	5.92E-07	0.1965	0.0175	11.2286	1.0277	0.0076	-0.0162	0.005	REAS01
Visceral adipose tissue attenutation	27918534	-0.1093	0.0856	-1.278	0.2012	0.1415	0.0411	3.44282	1.0417	0.0063	-0.0015	0.0049	ADIP07
Visceral adipose tissue attenutation female	27918534	-0.1921	0.1002	-1.9172	0.0552	0.1973	0.0713	2.76718	1.046	0.0067	0.0011	0.0051	ADIP07F
Visceral adipose tissue attenutation male	27918534	0.0265	0.1132	0.2346	0.8146	0.1389	0.0795	1.74717	1.0327	0.0062	-0.004	0.0049	ADIP07M
Visceral adipose tissue volume	27918534	0.1703	0.0678	2.5121	0.012	0.1381	0.025	5.524	1.0461	0.006	0.0053	0.0049	ADIP05
Visceral adipose tissue volume adj. for BMI	27918534	0.0477	0.0604	0.7901	0.4295	0.1634	0.0274	5.9635	1.0372	0.0067	0.0048	0.0047	ADIP06
Visceral adipose tissue volume adj. for BMI female	27918534	0.0819	0.0684	1.1968	0.2314	0.2317	0.0421	5.50356	1.0413	0.0067	1.00E-04	0.0047	ADIP06F
Visceral adipose tissue volume adj. for BMI male	27918534	0.0128	0.0815	0.1567	0.8754	0.215	0.0538	3.99628	1.0258	0.0066	0.005	0.0054	ADIP06M
Visceral adipose tissue volume female	27918534	0.1945	0.0861	2.2586	0.0239	0.1544	0.0417	3.70264	1.0493	0.0062	0.0039	0.005	ADIP05F
Visceral adipose tissue volume male	27918534	0.1106	0.093	1.1899	0.2341	0.1752	0.0573	3.05759	1.0324	0.0064	0.0035	0.0053	ADIP05M
Waist circumference all ancestries	25673412	0.1426	0.0262	5.4395	5.34E-08	0.1431	0.0088	16.2614	0.7395	0.0086	0.0029	0.0051	WAIS02
Waist circumference all ancestries BMI-adjusted	25673412	-0.0142	0.0306	-0.4618	0.6442	0.1094	0.0069	15.8551	0.8234	0.0085	0.0068	0.0052	WAIS04
Waist circumference European	25673412	0.1429	0.0264	5.4224	5.88E-08	0.1417	0.0087	16.2874	0.7411	0.0084	0.0031	0.0052	WAIS01
Waist circumference European BMI-adjusted	25673412	-0.0162	0.0308	-0.5262	0.5987	0.1086	0.0068	15.9706	0.8247	0.0085	0.0069	0.0052	WAIS03
Waist circumference European female	25673412	0.1421	0.0318	4.4632	8.08E-06	0.1606	0.0097	16.5567	0.8092	0.007	0.0018	0.0051	WAIS01F
Waist circumference European male	25673412	0.1418	0.0382	3.7085	2.00E-04	0.1811	0.0171	10.5906	0.8575	0.0089	0.0025	0.0057	WAIS01M
Waist-hip ratio all ancestries	25673412	0.14	0.0332	4.22	2.44E-05	0.1028	0.0063	16.3175	0.8255	0.0077	0.0026	0.0052	WHIP04
Waist-hip ratio all ancestries BMI-adjusted	25673412	0.0407	0.0354	1.1496	0.2503	0.0927	0.0077	12.039	0.852	0.0093	0.0037	0.005	WHIP06
Waist-hip ratio EUR	25673412	0.1403	0.0334	4.204	2.62E-05	0.1018	0.0063	16.1587	0.8288	0.0078	0.0028	0.0052	WHIP03
Waist-hip ratio EUR BMI-adjusted	25673412	0.0402	0.0358	1.1238	0.2611	0.0918	0.0076	12.0789	0.8547	0.0094	0.0038	0.005	WHIP05
Weight EU female	23754948	0.1161	0.0307	3.778	2.00E-04	0.1882	0.0108	17.4259	0.824	0.0072	0.0014	0.005	WEIG04F
Weight EU male	23754948	0.1232	0.0347	3.55	4.00E-04	0.191	0.0128	14.9219	0.8627	0.0072	-0.0042	0.0053	WEIG04M
White blood cell count	27863252	0.0117	0.028	0.4193	0.675	0.1765	0.0166	10.6325	0.9663	0.0196	9.00E-04	0.0056	BLOO12

## Sheet: STable2-top rg CM
Supplementary Table 2: LDScore genetic correlation (rg) results for genetically correlated phenotypes with reported childhood maltreatment |rg| > 0.25 and rg |Z| statistic ≥ 5, a heritability Z statistics ≥ 5, mean chi-square > 1.02. Traits that met criteria and were selected for multivariate regression analyses in table 2A. Traits with |rg| > 0.25 and rg |Z| statistic ≥ 5 but were not included i…
A) 22 top rg traits included in analyses on childhood maltreatment
GWAS				rg with reported childhood maltreatment						Heritability							Assigned category for analyses
Phenotype	PMID	Year	mean chi2	rg	se	z	p	gcov_int	gcov_int_se	h2_obs	h2_obs_se	h2_obs_z	h2_int	h2_int_se	code	abs rg
ADHD	30478444	2017	1.2897	0.5607	0.0372	15.0872	1.96E-51	-0.0014	0.0071	0.2408	0.0147	16.381	1.0279	0.0099	ADHD05	0.5607	Psychiatric Disorder
Total PTSD symtoms (MVP)	33510476	2021	1.3505	0.5606	0.0306	18.3043	7.65E-75	0.0052	0.0057	0.0714	0.0039	18.3077	1.0561	0.0081	NA	0.5606	Psychiatric Disorder
Major depressive disorder (PGC2 + 23andme + UKBiobank)	29700475	2018	1.5273	0.5604	0.0281	19.9784	8.50E-89	0.0098	0.0059	0.0577	0.0025	23.08	1.0131	0.0097	DEPR01	0.5604	Psychiatric Disorder
Alcohol dependence European	30482948	2017	1.0673	0.5326	0.0899	5.9265	3.10E-09	-0.0027	0.0052	0.0541	0.01	5.41	1.02	0.0063	ALCD03	0.5326	Psychiatric Disorder
Self-reported tiredness	28322280	2017	1.1383	0.5232	0.0473	11.0566	2.04E-28	0.0171	0.0052	0.0671	0.0058	11.569	0.9943	0.0066	TIRE01	0.5232	health and behavioural
Subjective well-being: survey questions on life satisfaction, positive affect, or happiness	27089181	2016	1.1519	-0.5228	0.0487	-10.7333	7.10E-27	-0.0169	0.0053	0.0249	0.002	12.45	1.0016	0.007	SUBJ01	0.5228	Psychiatric Disorder
Social deprivation, as measured using Townsend scores	27818178	2016	1.0935	0.5042	0.0566	8.9161	4.83E-19	0.0203	0.0047	0.0379	0.0045	8.42222	1.0113	0.0064	INCO03	0.5042	Health and behavioural
number of sexual partners (risky behaviour)	30643258	2019	1.7206	0.482	0.0241	20.0406	2.44E-89	0.0624	0.0061	0.0994	0.0034	29.2353	1.0085	0.0097	RISK03	0.482	Health and behavioural
Self-rated health	27864402	2016	1.2254	-0.4805	0.0397	-12.0881	1.22E-33	-0.0252	0.0055	0.0971	0.0058	16.7414	1.0129	0.0075	HEAL01	0.4805	Health and behavioural
Lifetime probable anxiety diagnosis	31748690	2020	1.1592	0.4526	0.0393	11.523	1.01E-30	0.1522	0.0052	0.1042	0.0069	15.1014	0.99	0.007	ANXI03	0.4526	Psychiatric Disorder
General risk tolerance (UKB + 10 replication cohorts)	30643258	2019	1.4821	0.4207	0.027	15.5554	1.46E-54	0.0472	0.0052	0.0518	0.0023	22.5217	1.0078	0.0098	RISK01	0.4207	Health and behavioural
Autism spectrum disorder (PGC + iPSYCH)	30804558	2019	1.1858	0.4071	0.0429	9.4814	2.51E-21	0.0075	0.0054	0.2031	0.0154	13.1883	0.9991	0.0079	AUTI07	0.4071	Psychiatric Disorder
Reproductive behavior: Age First Birth	27798627	2016	1.223	-0.4008	0.0347	-11.5576	6.76E-31	-0.0077	0.0054	0.0552	0.0031	17.8065	0.9522	0.0079	REPR01	0.4008	Health and behavioural
Schizophrenia PGC 2014 European	25056061	2014	1.7426	0.3544	0.0263	13.461	2.65E-41	0.0061	0.0059	0.4654	0.0167	27.8683	1.039	0.0108	SCHI02	0.3544	Psychiatric Disorder
Neuroticism 300K meta-analysis. (UKB)	30593698	2017	1.667	0.3435	0.0295	11.6313	2.86E-31	0.0717	0.0061	0.1126	0.006	18.7667	1.0056	0.0124	NEUR02B	0.3435	Health and behavioural
Insomnia (2019)	30804565	2019	1.3642	0.3172	0.0329	9.6374	5.56E-22	0.0309	0.0055	0.0459	0.0021	21.8571	1.0134	0.0088	INSO02	0.3172	Health and behavioural
Tobacco: ever smoker (UKB + TAG)	30643258	2019	1.9236	0.3167	0.0265	11.9488	6.59E-33	0.0539	0.0063	0.0913	0.0032	28.5312	0.9955	0.011	SMOK06	0.3167	Health and behavioural
Parents attained age	27015805	2017	1.3376	0.2509	0.04	6.2752	3.49E-10	0.0147	0.0056	0.0316	0.0023	13.7391	1.0952	0.0109	LONG04	0.2509	Health and behavioural
B) Top rg traits excluded from analyses of childhood maltreatment
GWAS				rg with reported childhood maltreatment						Heritability					Reason for exclusion
Phenotype	PMID	Year	mean chi2	rg	se	z	p	gcov_int	gcov_int_se	h2_obs	h2_obs_se	h2_obs_z	h2_int	h2_int_se
PTSD PGC2 case control	31594949	2019	1.0779	0.7596	0.0795	9.5512	1.28E-21	0.0956	0.005	0.0166	0.0029	5.72414	1.0212	0.0066	More powerful MVP PTSD total symptoms included instead
Depressive symptoms	27089181	2016	1.153	0.66	0.0436	15.1468	7.95E-52	0.0227	0.0059	0.047	0.0036	13.0556	1.001	0.0069	More powerful depression GWAS included instead
Major depressive disorder (PGC2, no 23andme, no UKBiobank)	29700475	2018	1.2012	0.6278	0.0371	16.9097	3.82E-64	0.0026	0.0058	0.0725	0.0045	16.1111	0.9959	0.0074	More powerful MDD GWAS included instead
PTSD Avoidance symptoms	33510476	2021	1.3068	0.5829	0.0311	18.7183	3.51E-78	0.0067	0.0056	0.0636	0.0038	16.7368	1.0439	0.0079	More powerful MVP PTSD total symptoms included instead (rg across these traits is not significantly different from 1)
ADHD male	29325848	2017	1.1754	0.5821	0.0452	12.8806	5.79E-38	-0.0032	0.0067	0.2499	0.021	11.9	1.0063	0.0082	More powerful ADHD GWAS included instead
ADHD (Mixed Ancestry)	30478444	2017	1.2905	0.5563	0.0375	14.8205	1.08E-49	-0.0011	0.007	0.3648	0.0221	16.5068	1.0291	0.0096	Mixed Ancestry
Major depressive disorder (PGC1)	22472876	2013	1.069	0.548	0.0785	6.9811	2.93E-12	-0.002	0.0056	0.156	0.0262	5.9542	1.0107	0.0066	More powerful MDD GWAS included instead
Major depressive disorder (PGC2 + 23andme, no UKBiobank)	29700475	2018	1.4834	0.5469	0.0286	19.1422	1.13E-81	0.003	0.0058	0.0557	0.0025	22.28	1.014	0.0095	More powerful MDD GWAS included instead
Alcohol dependence all ancestries	30482948	2017	1.0679	0.5428	0.0871	6.2282	4.72E-10	-0.0067	0.0054	0.0493	0.0091	5.41758	1.0191	0.0064	Mixed Ancestry
PTSD Hyperarousal symptoms	33510476	2021	1.3457	0.5367	0.0322	16.6426	3.42E-62	0.0044	0.0057	0.0692	0.0038	18.2105	1.0582	0.0083	More powerful MVP PTSD total symptoms included instead (rg across these traits is not significantly different from 1)
PTSD Re-experiencing symptoms	33510476	2021	1.3185	0.5206	0.0313	16.619	5.08E-62	0.0015	0.0052	0.065	0.0037	17.5676	1.0508	0.0078	More powerful MVP PTSD total symptoms included instead (rg across these traits is not significantly different from 1)
Lifetime probable anxiety diagnosis female	31748690	2020	1.102	0.4957	0.0476	10.406	2.33E-25	0.1287	0.0049	0.1361	0.0117	11.6325	0.9841	0.0065	More powerful Anxiety GWAS included instead
Heavy versus never smoker in UKBileve	28166213	2017	1.2946	0.4491	0.0395	11.359	6.69E-30	0.0136	0.0058	0.2641	0.0173	15.2659	1.0524	0.0083	More powerful tobacco smoking GWAS included instead
Household income, one person per household	27818178	2016	1.153	-0.4298	0.0488	-8.8058	1.30E-18	-0.0233	0.0049	0.0716	0.0069	10.3768	1.0298	0.007	More powerful household income GWAS included instead
PTSD MVP case control	33510476	2021	1.1705	0.4166	0.0492	8.4599	2.68E-17	0.0011	0.0053	0.0344	0.003	11.4667	1.0253	0.0077	More powerful MVP PTSD total symptoms included instead
Reproductive behavior: Age First Birth Female	27798627	2016	1.1632	-0.4103	0.0391	-10.4933	9.27E-26	-0.0091	0.0054	0.0523	0.0036	14.5278	0.9696	0.0074	More powerful Age First Birth GWAS included instead
Household income	27818178	2016	1.1617	-0.4097	0.0486	-8.4315	3.41E-17	-0.0262	0.005	0.0601	0.0057	10.5439	1.029	0.0074	Social deprivation GWAS included instead (rg across these traits is not significantly different from 1)
Cross-psychiatric disorders (ADHD, autism, bipolar disorder, and schizophrenia)	23453885	2013	1.2197	0.3981	0.0394	10.0993	5.56E-24	0.0043	0.0053	0.1752	0.0107	16.3738	1.0118	0.0081	ADHD GWAS and ASD GWAS included instead
Neuroticism.	27089181	2016	1.3067	0.3888	0.042	9.258	2.08E-20	0.0351	0.0062	0.0888	0.0074	12	0.9907	0.0118	More powerful Neuroticism GWAS included instead
Schizophrenia PGC2 European + CLOZUK	29483656	2018	2.0059	0.3637	0.0298	12.2042	2.95E-34	0.0067	0.0084	0.4173	0.0153	27.2745	1.0643	0.0159	SGZ PGC 2014 GWAS included instead
Reproductive behavior: Age First Birth Male	27798627	2016	1.0477	-0.3589	0.0499	-7.1901	6.48E-13	0.0011	0.0048	0.1139	0.0106	10.7453	0.9422	0.0066	More powerful Age First Birth GWAS included instead
Schizophrenia PGC 2014 (European and East Asian)	25056061	2014	1.7562	0.3565	0.0261	13.6389	2.35E-42	0.0042	0.0058	0.4477	0.0157	28.5159	1.0332	0.0109	Mixed Ancestry
Lifetime probable anxiety diagnosis male	31748690	2020	1.0566	0.351	0.0675	5.2019	1.97E-07	0.083	0.005	0.0722	0.012	6.01667	1.0015	0.0058	More powerful Anxiety GWAS included instead
Schizophrenia PGC Mixed ancestry	31740837	2019	2.1311	0.3496	0.0232	15.0667	2.68E-51	0.0076	0.0063	0.341	0.0112	30.4464	1.0551	0.0131	Mixed Ancestry
Neuroticism 300K female. (UKB)	30593698	2017	1.3511	0.343	0.035	9.8139	9.81E-23	0.0522	0.0059	0.122	0.0073	16.7123	0.9962	0.0095	More powerful Anxiety GWAS included instead
Tobacco: smoking initiation (ever versus never been a regular smoker)	20418890	2010	1.1038	0.3389	0.0488	6.9468	3.74E-12	-0.0042	0.0053	0.0755	0.0064	11.7969	0.9966	0.006	More powerful tobacco smoking GWAS included instead
Insomnia	28604731	2017	1.1091	0.3309	0.0493	6.7175	1.85E-11	0.0164	0.0049	0.0481	0.0049	9.81633	1.0017	0.007	More powerful Insomnia 2019 GWAS included instead
Neuroticism meta-analysis. (UKB)	30593698	2017	1.3388	0.3292	0.0385	8.5416	1.32E-17	0.0491	0.0053	0.114	0.0093	12.2581	1.008	0.0108	More powerful neuroticism GWAS included instead
Neuroticism 150K healthy meta-analysis.	30593698	2017	1.3272	0.3095	0.0382	8.0926	5.84E-16	0.0535	0.0058	0.101	0.0082	12.3171	1.0032	0.0113	More powerful neuroticism GWAS included instead
Mother's age at death	27015805	2016	1.1672	-0.3025	0.0507	-5.9649	2.45E-09	-0.0186	0.0051	0.0137	0.0015	9.13333	1.0609	0.0073	Parents age GWAS included instead instead
Schizophrenia+bipolar	24280982	2014	1.3133	0.299	0.036	8.313	9.33E-17	0.0006	0.0062	0.3764	0.0225	16.7289	1.0205	0.0091	SCZ GWAS included instead
Undersleeper	27494321	2016	1.1091	0.293	0.0577	5.0752	3.87E-07	0.0218	0.0051	0.0419	0.004	10.475	1.0055	0.0063	More powerful insomnia 2019 GWAS included instead
Father's age at death	27015805	2016	1.1944	-0.2906	0.0457	-6.3614	2.00E-10	-0.0122	0.0052	0.0184	0.0016	11.5	1.0526	0.0076	Parents age GWAS included instead
Neuroticism 150K healthy female. (UKB)	30593698	2017	1.1547	0.2884	0.0478	6.0356	1.58E-09	0.0428	0.0057	0.1047	0.0101	10.3663	1	0.0082	More powerful neuroticism GWAS included instead
Parents' age at death	27015805	2017	1.2141	-0.2824	0.0454	-6.2161	5.10E-10	-0.0145	0.0052	0.0191	0.0017	11.2353	1.0643	0.0084	More powerful parents attained age GWAS included instead

## Sheet: Stable3-Health CM results
Supplementary table 3: A-K Genomic SEM genomic multiple regression models where each Health and behavioural trait is introduced in iterative stages, in order of the most highly genetically correlated trait with reported childhood maltreatment. Model K standardised results is the final model included in the main analyses. Each model takes into account the genetic correlations across health and beh…
A) Childhood maltreatment ~ Tiredness										L) Cross Psychological & Social trait genetic correlations
Phenotype 1	op	Phenotype 2	Unstand_Est	Unstand_SE	STD_Genotype	STD_Genotype_SE	STD_All	p_value		Phenotype 1	op	Phenotype 2	Unstand_Est	Unstand_SE	STD_Genotype	STD_Genotype_SE	STD_All	p_value_diff_0	p_value_diff_1
Childhood maltreatment	~~	Childhood maltreatment	0.0519163	0.00460785	0.726348	0.0644673	0.726348	1.91116e-29		Neuroticism	~~	Insomnia	0.0359	0.00277578	0.371	0.0286827	0.371	2.85E-38	1.8E-106
Childhood maltreatment	~	Tiredness	0.539723	0.0606714	0.523118	0.0588047	0.523118	5.79796e-19		Neuroticism	~~	Parents attained age	0.00257	0.00240681	0.043	0.04033	0.043	2.86E-01	1.2E-124
										Insomnia	~~	Parents attained age	0.01329	0.00192727	0.2588	0.0375316	0.2588	5.34E-12	5.92E-87
										Tiredness	~~	Neuroticism	0.04978	0.00373197	0.5728	0.0429452	0.5728	1.39E-40	2.33E-23
B) Childhood maltreatment ~ Tiredness + Subjective well-being										Tiredness	~~	Insomnia	0.03929	0.00302832	0.5255	0.0404992	0.5255	1.71E-38	1.05E-31
Phenotype 1	op	Phenotype 2	Unstand_Est	Unstand_SE	STD_Genotype	STD_Genotype_SE	STD_All	p_value		Tiredness	~~	Parents attained age	0.01436	0.00223512	0.3114	0.0484725	0.3114	1.33E-10	9.43E-46
Childhood maltreatment	~~	Childhood maltreatment	0.0464949	0.00450594	0.650499	0.0630414	0.650499	5.8068e-25		Tiredness	~~	Subj. wellbeing	-0.02319	0.00228943	-0.567	0.0559718	-0.567	4.07E-24	1.06E-14
Childhood maltreatment	~	Tiredness	0.344126	0.0839426	0.333538	0.0813599	0.333538	4.13972e-05		Tiredness	~~	Sexual partners	0.019	0.00293681	0.2327	0.0359723	0.2327	9.80E-11	8.4E-101
Childhood maltreatment	~	Subj. wellbeing	-0.566294	0.143547	-0.33435	0.0847526	-0.33435	7.97968e-05		Tiredness	~~	Risk	0.00775	0.00221389	0.1315	0.037552	0.1315	4.64E-04	4.8E-118
										Tiredness	~~	Social dep	0.02556	0.00349065	0.5057	0.0690761	0.5057	2.45E-13	8.47E-13
										Tiredness	~~	Health	-0.06204	0.00485496	-0.7663	0.0599668	-0.7663	2.17E-37	9.82E-05
C) Childhood maltreatment ~ Tiredness + Subjective well-being + social deprivation										Tiredness	~~	Age first birth	-0.0209	0.00264566	-0.3439	0.0435235	-0.3439	2.76E-15	2.1E-51
Phenotype 1	op	Phenotype 2	Unstand_Est	Unstand_SE	STD_Genotype	STD_Genotype_SE	STD_All	p_value		Tiredness	~~	Ever smoker	0.02006	0.00262855	0.256	0.0335459	0.256	2.35E-14	2.8E-109
Childhood maltreatment	~~	Childhood maltreatment	0.0414236	0.00487438	0.579546	0.0681962	0.579546	1.92514e-17		Subj. wellbeing	~~	Neuroticism	-0.03511	0.00248403	-0.6633	0.0469235	-0.6633	2.29E-45	7.02E-13
Childhood maltreatment	~	Tiredness	0.18948	0.0970133	0.18365	0.0940284	0.18365	0.0508033		Subj. wellbeing	~~	Insomnia	-0.01938	0.00198742	-0.4255	0.0436305	-0.4255	1.78E-22	1.2E-39
Childhood maltreatment	~	Subj. wellbeing	-0.547131	0.139685	-0.323036	0.0824727	-0.323036	8.97024e-05		Subj. wellbeing	~~	Parents attained age	-0.00438	0.00148942	-0.1559	0.0530234	-0.1559	3.29E-03	4.16E-57
Childhood maltreatment	~	Social dep	0.423697	0.115548	0.308982	0.0842632	0.308982	0.000245544		Subj. wellbeing	~~	Sexual partners	-0.00862	0.00174572	-0.1734	0.0351013	-0.1734	7.81E-07	1.3E-122
										Subj. wellbeing	~~	Risk	0.00186	0.00131609	0.0518	0.0366454	0.0518	1.58E-01	5.5E-148
										Subj. wellbeing	~~	Social dep	-0.00959	0.00224808	-0.3114	0.0730283	-0.3114	2.00E-05	3.99E-21
D) Childhood maltreatment ~ Tiredness + Subjective well-being + social deprivation + number of sexual partners										Subj. wellbeing	~~	Health	0.02357	0.00260889	0.4778	0.0528978	0.4778	1.67E-19	5.54E-23
Phenotype 1	op	Phenotype 2	Unstand_Est	Unstand_SE	STD_Genotype	STD_Genotype_SE	STD_All	p_value		Subj. wellbeing	~~	Age first birth	0.00336	0.00169364	0.0908	0.0457371	0.0908	4.71E-02	4.5E-88
Childhood maltreatment	~~	Childhood maltreatment	0.0363551	0.00418575	0.508635	0.0585618	0.508635	3.7728e-18		Subj. wellbeing	~~	Ever smoker	-0.00757	0.00157435	-0.1587	0.0329824	-0.1587	1.51E-06	2.3E-143
Childhood maltreatment	~	Tiredness	0.201259	0.0928796	0.195067	0.0900219	0.195067	0.0302439		Sexual partners	~~	Neuroticism	0.00086	0.00293501	0.0081	0.0277775	0.0081	7.70E-01	8.1E-279
Childhood maltreatment	~	Subj. wellbeing	-0.524866	0.133866	-0.30989	0.0790369	-0.30989	8.82456e-05		Sexual partners	~~	Insomnia	0.01389	0.00252405	0.1527	0.0277619	0.1527	3.76E-08	5E-204
Childhood maltreatment	~	Sexual partners	0.257869	0.0396134	0.303891	0.0466833	0.303891	7.53341e-11		Sexual partners	~~	Parents attained age	0.00735	0.00179373	0.1312	0.0319932	0.1312	4.14E-05	2.5E-162
Childhood maltreatment	~	Social dep	0.221228	0.125215	0.161331	0.0913132	0.161331	0.0772645		Sexual partners	~~	Risk	0.04249	0.00222081	0.5928	0.030981	0.5928	1.31E-81	2.06E-39
										Sexual partners	~~	Social dep	0.0295	0.00284476	0.4802	0.0462993	0.4802	3.37E-25	3.01E-29
										Sexual partners	~~	Health	-0.01837	0.00303917	-0.1866	0.0308736	-0.1866	1.51E-09	1E-152
E) Childhood maltreatment ~ Tiredness + Subjective well-being + social deprivation + number of sexual partners + self rated health										Sexual partners	~~	Age first birth	-0.01699	0.00198262	-0.2299	0.0268249	-0.2299	1.03E-17	1.4E-181
Phenotype 1	op	Phenotype 2	Unstand_Est	Unstand_SE	STD_Genotype	STD_Genotype_SE	STD_All	p_value		Sexual partners	~~	Ever smoker	0.05113	0.00241509	0.5367	0.0253492	0.5367	1.75E-99	6.61E-75
Childhood maltreatment	~~	Childhood maltreatment	0.0362215	0.00412112	0.506766	0.0576575	0.506766	1.50565e-18		Risk	~~	Neuroticism	-0.00409	0.00225333	-0.0535	0.0295319	-0.0535	6.98E-02	7.2E-226
Childhood maltreatment	~	Tiredness	0.156241	0.121947	0.151434	0.118195	0.151434	0.200117		Risk	~~	Insomnia	0.00584	0.00188445	0.089	0.0287026	0.089	1.93E-03	4.1E-221
Childhood maltreatment	~	Subj. wellbeing	-0.517318	0.13118	-0.305433	0.0774508	-0.305433	8.02738e-05		Risk	~~	Parents attained age	0.00155	0.00136376	0.0382	0.0336841	0.0382	2.57E-01	3.7E-179
Childhood maltreatment	~	Sexual partners	0.266911	0.0462668	0.314547	0.0545241	0.314547	7.97623e-09		Risk	~~	Social dep	0.00924	0.00223733	0.2082	0.0504247	0.2082	3.65E-05	1.29E-55
Childhood maltreatment	~	Social dep	0.181434	0.156684	0.132311	0.114262	0.132311	0.246878		Risk	~~	Health	-0.00813	0.00257611	-0.1144	0.0362394	-0.1144	1.60E-03	3.6E-132
Childhood maltreatment	~	Health	-0.0651687	0.10618	-0.07616	0.124088	-0.07616	0.539374		Risk	~~	Age first birth	-0.01187	0.00176348	-0.2225	0.033041	-0.2225	1.67E-11	9.8E-123
										Risk	~~	Ever smoker	0.02217	0.00180173	0.3222	0.0261882	0.3222	8.67E-35	1.4E-147
										Social dep	~~	Neuroticism	0.00745	0.00281393	0.1139	0.0430255	0.1139	8.12E-03	2.38E-94
F) Childhood maltreatment ~ Tiredness + Subjective well-being + social deprivation + number of sexual partners + self-rated health + general risk tolerance										Social dep	~~	Insomnia	0.01889	0.00295418	0.3356	0.0524951	0.3356	1.62E-10	1.05E-36
Phenotype 1	op	Phenotype 2	Unstand_Est	Unstand_SE	STD_Genotype	STD_Genotype_SE	STD_All	p_value		Social dep	~~	Parents attained age	0.0174	0.00212911	0.5014	0.061352	0.5014	3.00E-16	4.64E-16
Childhood maltreatment	~~	Childhood maltreatment	0.0317512	0.00444326	0.444223	0.0621645	0.444223	8.93954e-13		Social dep	~~	Health	-0.03788	0.00382796	-0.6217	0.0628246	-0.6217	4.32E-23	1.7E-09
Childhood maltreatment	~	Tiredness	0.128052	0.129947	0.124112	0.125949	0.124112	0.32442		Social dep	~~	Age first birth	-0.02612	0.00285025	-0.5709	0.0623033	-0.5709	5.02E-20	5.67E-12
Childhood maltreatment	~	Subj. wellbeing	-0.643002	0.148704	-0.379639	0.0877976	-0.379639	1.53204e-05		Social dep	~~	Ever smoker	0.03426	0.00253195	0.5809	0.0429353	0.5809	1.05E-41	1.53E-22
Childhood maltreatment	~	Sexual partners	0.0835087	0.067032	0.0984126	0.0789953	0.0984126	0.212837		Health	~~	Neuroticism	-0.03204	0.00489335	-0.3058	0.0467006	-0.3058	5.83E-11	5.55E-50
Childhood maltreatment	~	Risk	0.37942	0.0684345	0.322889	0.0582382	0.322889	2.95166e-08		Health	~~	Insomnia	-0.044	0.00339529	-0.488	0.0376584	-0.488	2.11E-38	5.2E-42
Childhood maltreatment	~	Social dep	0.257836	0.174378	0.188027	0.127166	0.188027	0.139246		Health	~~	Parents attained age	-0.03313	0.00238237	-0.5959	0.0428492	-0.5959	5.81E-44	3.67E-21
Childhood maltreatment	~	Health	-0.0259938	0.111786	-0.0303779	0.13064	-0.0303779	0.816125		Health	~~	Age first birth	0.04395	0.00297425	0.5996	0.0405796	0.5996	2.10E-49	6.08E-23
										Health	~~	Ever smoker	-0.03567	0.00269418	-0.3775	0.0285161	-0.3775	5.26E-40	9.2E-106
G) Childhood maltreatment ~ Tiredness + Subjective well-being + social deprivation + number of sexual partners + self-rated health + general risk tolerance + Age first birth										Age first birth	~~	Neuroticism	-0.01049	0.00240736	-0.1334	0.0306001	-0.1334	1.31E-05	1.9E-176
Phenotype 1	op	Phenotype 2	Unstand_Est	Unstand_SE	STD_Genotype	STD_Genotype_SE	STD_All	p_value		Age first birth	~~	Insomnia	-0.02199	0.00239449	-0.3249	0.0353722	-0.3249	4.14E-20	4.43E-81
Childhood maltreatment	~~	Childhood maltreatment	0.0301383	0.00456164	0.421658	0.0638207	0.421658	3.92418e-11		Age first birth	~~	Ever smoker	-0.02809	0.00214688	-0.396	0.0302647	-0.396	3.96E-39	2.06E-88
Childhood maltreatment	~	Tiredness	0.176257	0.13532	0.170834	0.131157	0.170834	0.192739		Ever smoker	~~	Neuroticism	0.01014	0.00233837	0.1	0.0230583	0.1	1.44E-05	0
Childhood maltreatment	~	Subj. wellbeing	-0.708292	0.160467	-0.418188	0.0947423	-0.418188	1.015e-05		Ever smoker	~~	Insomnia	0.01872	0.00227917	0.2145	0.0261192	0.2145	2.15E-16	5.5E-199
Childhood maltreatment	~	Sexual partners	0.0908559	0.0668993	0.107071	0.0788389	0.107071	0.174432		Ever smoker	~~	Parents attained age	0.01947	0.00148133	0.3618	0.0275286	0.3618	1.84E-39	3.8E-119
Childhood maltreatment	~	Risk	0.348654	0.0704975	0.296707	0.0599938	0.296707	7.59022e-07
Childhood maltreatment	~	Social dep	0.160241	0.186197	0.116856	0.135785	0.116856	0.389461
Childhood maltreatment	~	Health	0.0904417	0.13309	0.105695	0.155536	0.105695	0.496787
Childhood maltreatment	~	Age first birth	-0.242325	0.1047	-0.212628	0.0918691	-0.212628	0.0206424
H) Childhood maltreatment ~ Tiredness + Subjective well-being + social deprivation + number of sexual partners + self-rated health + general risk tolerance + Age first birth + Neuroticism
Phenotype 1	op	Phenotype 2	Unstand_Est	Unstand_SE	STD_Genotype	STD_Genotype_SE	STD_All	p_value
Childhood maltreatment	~~	Childhood maltreatment	0.0300076	0.00486838	0.419828	0.0681122	0.419828	7.10328e-10
Childhood maltreatment	~	Tiredness	0.223962	0.199772	0.217071	0.193626	0.217071	0.262251
Childhood maltreatment	~	Subj. wellbeing	-0.778922	0.271699	-0.459889	0.160416	-0.459889	0.00414571
Childhood maltreatment	~	Sexual partners	0.0832846	0.0716657	0.0981485	0.084456	0.0981485	0.245185
Childhood maltreatment	~	Risk	0.348474	0.0727049	0.296554	0.0618723	0.296554	1.64311e-06
Childhood maltreatment	~	Social dep	0.141668	0.201962	0.103312	0.147281	0.103312	0.483015
Childhood maltreatment	~	Health	0.121802	0.180087	0.142344	0.210461	0.142344	0.49882
Childhood maltreatment	~	Age first birth	-0.266801	0.144974	-0.234104	0.127207	-0.234104	0.0657192
Childhood maltreatment	~	Neuroticism	-0.055998	0.115288	-0.0702439	0.144618	-0.0702439	0.627165
I) Childhood maltreatment ~ Tiredness + Subjective well-being + social deprivation + number of sexual partners + self-rated health + general risk tolerance + Age first birth + Neuroticism + Insomnia
Phenotype 1	op	Phenotype 2	Unstand_Est	Unstand_SE	STD_Genotype	STD_Genotype_SE	STD_All	p_value
Childhood maltreatment	~~	Childhood maltreatment	0.0297525	0.00501133	0.416259	0.0701122	0.416259	2.90206e-09
Childhood maltreatment	~	Insomnia	-0.0677605	0.0584698	-0.0731383	0.0631102	-0.0731383	0.246498
Childhood maltreatment	~	Tiredness	0.245867	0.211829	0.238303	0.205311	0.238303	0.245769
Childhood maltreatment	~	Subj. wellbeing	-0.803568	0.282839	-0.474441	0.166993	-0.474441	0.00449616
Childhood maltreatment	~	Sexual partners	0.0827566	0.0726862	0.0975262	0.0856586	0.0975262	0.254893
Childhood maltreatment	~	Risk	0.350743	0.0733324	0.298485	0.0624064	0.298485	1.7277e-06
Childhood maltreatment	~	Social dep	0.140001	0.204876	0.102096	0.149406	0.102096	0.494388
Childhood maltreatment	~	Health	0.117447	0.182774	0.137256	0.213601	0.137256	0.520495
Childhood maltreatment	~	Age first birth	-0.280678	0.150899	-0.24628	0.132406	-0.24628	0.0628809
Childhood maltreatment	~	Neuroticism	-0.054094	0.117046	-0.0678556	0.146822	-0.0678556	6.439661e-
J) Childhood maltreatment ~ Tiredness + Subjective well-being + social deprivation + number of sexual partners + self-rated health + general risk tolerance + Age first birth + Neuroticism + Insomnia + Ever smoker
Phenotype 1	op	Phenotype 2	Unstand_Est	Unstand_SE	STD_Genotype	STD_Genotype_SE	STD_All	p_value
Childhood maltreatment	~~	Childhood maltreatment	0.0293924	0.00497941	0.411222	0.0696656	0.411222	3.57379e-09
Childhood maltreatment	~	Neuroticism	-0.0344347	0.121376	-0.043195	0.152254	-0.043195	0.776637
Childhood maltreatment	~	Insomnia	-0.0651992	0.057624	-0.0703737	0.0621973	-0.0703737	0.257862
Childhood maltreatment	~	Tiredness	0.211875	0.220067	0.205356	0.213296	0.205356	0.33566
Childhood maltreatment	~	Subj. wellbeing	-0.7759	0.284284	-0.458105	0.167846	-0.458105	0.00634667
Childhood maltreatment	~	Sexual partners	0.113773	0.0735397	0.134078	0.0866645	0.134078	0.12184
Childhood maltreatment	~	Risk	0.354634	0.0731876	0.301796	0.0622831	0.301796	1.26262e-06
Childhood maltreatment	~	Social dep	0.192618	0.230397	0.140467	0.168017	0.140467	0.403141
Childhood maltreatment	~	Health	0.0904556	0.187752	0.105712	0.219418	0.105712	0.62996
Childhood maltreatment	~	Age first birth	-0.277571	0.150735	-0.243554	0.132262	-0.243554	0.0655561
Childhood maltreatment	~	Ever smoker	-0.0862041	0.0615557	-0.0975028	0.0696238	-0.0975028	0.161386
K) Childhood maltreatment ~ Tiredness + Subjective well-being + social deprivation + number of sexual partners + self-rated health + general risk tolerance + Age first birth + Neuroticism + Insomnia + Ever smoker + Parents attained age
Phenotype 1	op	Phenotype 2	Unstand_Est	Unstand_SE	STD_Genotype	STD_Genotype_SE	STD_All	p_value
Childhood maltreatment	~~	Childhood maltreatment	0.0292321	0.0050631	0.408979	0.0708365	0.408979	7.76E-09
Childhood maltreatment	~	Neuroticism	-0.039366	0.129107	-0.0493808	0.161952	-0.0493808	7.60E-01
Childhood maltreatment	~	Insomnia	-0.0681471	0.0591756	-0.0735556	0.063872	-0.0735556	2.49E-01
Childhood maltreatment	~	Parents attained age	0.0970583	0.177527	0.0645828	0.118127	0.0645828	5.85E-01
Childhood maltreatment	~	Tiredness	0.23835	0.252217	0.231016	0.244457	0.231016	3.45E-01
Childhood maltreatment	~	Subj. wellbeing	-0.79563	0.308938	-0.469754	0.182403	-0.469754	1.00E-02
Childhood maltreatment	~	Sexual partners	0.114641	0.0746774	0.135101	0.0880052	0.135101	1.25E-01
Childhood maltreatment	~	Risk	0.358999	0.0733781	0.305511	0.0624452	0.305511	9.96E-07
Childhood maltreatment	~	Social dep	0.169523	0.252438	0.123625	0.184091	0.123625	5.02E-01
Childhood maltreatment	~	Health	0.135895	0.248296	0.158815	0.290173	0.158815	5.84E-01
Childhood maltreatment	~	Age first birth	-0.286652	0.164025	-0.251522	0.143923	-0.251522	8.05E-02
Childhood maltreatment	~	Ever smoker	-0.0911168	0.0587879	-0.103059	0.0664932	-0.103059	1.21E-01

## Sheet: Stable4-psych disorder CM model
Supplementary table 4: A-G Genomic SEM genomic multiple regression models where each Psychiatric disorder is introduced in iterative stages, in order of the most highly genetically correlated trait with reported childhood maltreatment. Model (G) standardised results is the final model included in the main analyses. Each model takes into account the genetic correlations across Psychiatric disorder…
A) Childhood maltreatment ~ ADHD										H) Cross psychiatric disorder genetic correlations
Phenotype 1	op	Phenotype 2	Unstand_Est	Unstand_SE	STD_Genotype	STD_Genotype_SE	STD_All	p_value		Phenotype 1	op	Phenotype 2	Unstand_Est	Unstand_SE	STD_Genotype	STD_Genotype_SE	STD_All	p_value_diff_0	abs_p_value_diff_1
Childhood maltreatment	~~	Childhood maltreatment	0.0493613	0.00460531	0.690601	0.0644317	0.690601	8.35E-27		MDD	~~	ANX	0.0983597	0.00485542	0.864341	0.0426673	0.864341	3.04E-91	0.00147545
Childhood maltreatment	~	ADHD	0.315792	0.0249562	0.556237	0.043958	0.556237	1.07E-36		ANX	~~	PTSD	0.0584234	0.00442874	0.561391	0.0425558	0.561391	9.77E-40	6.57473E-25
										MDD	~~	PTSD	0.044856	0.00236053	0.575318	0.0302759	0.575318	1.63E-80	1.06427E-44
B) Childhood maltreatment ~ ADHD + PTSD										ANX	~~	ASD	0.0491209	0.0076126	0.368585	0.0571222	0.368585	1.1E-10	2.10229E-28
Phenotype 1	op	Phenotype 2	Unstand_Est	Unstand_SE	STD_Genotype	STD_Genotype_SE	STD_All	p_value		MDD	~~	ASD	0.0472935	0.00345369	0.473677	0.0345911	0.473677	1.11E-42	2.78722E-52
Childhood maltreatment	~~	Childhood maltreatment	0.0418069	0.00413903	0.58491	0.0579082	0.58491	5.49E-24		PTSD	~~	ASD	0.0118276	0.00399579	0.129535	0.0437617	0.129535	0.00307621	4.86644E-88
Childhood maltreatment	~	ADHD	0.207413	0.0309257	0.365338	0.0544726	0.365338	1.99E-11		MDD	~~	ALCH	0.0422369	0.00521839	0.473776	0.0585352	0.473776	5.78E-16	2.47496E-19
Childhood maltreatment	~	PTSD	0.377465	0.0504221	0.377006	0.0503608	0.377006	7.10E-14		ANX	~~	ALCH	0.0601756	0.0106002	0.505699	0.0890814	0.505699	1.37E-08	2.87529E-08
										PTSD	~~	ALCH	0.0386902	0.00663338	0.474562	0.0813628	0.474562	5.46E-09	1.06121E-10
C) Childhood maltreatment ~ ADHD + PTSD + MDD										ASD	~~	ALCH	0.0038203	0.00852774	0.0365917	0.0816805	0.0365917	0.654164	4.15016E-32
Phenotype 1	op	Phenotype 2	Unstand_Est	Unstand_SE	STD_Genotype	STD_Genotype_SE	STD_All	p_value		MDD	~~	ADHD	0.060755	0.00467719	0.441857	0.0340161	0.441857	1.4E-38	1.67117E-60
Childhood maltreatment	~~	Childhood maltreatment	0.0381705	0.00380063	0.534034	0.0531737	0.534034	9.84E-24		ANX	~~	ADHD	0.0615941	0.00766482	0.335607	0.0417631	0.335607	9.29E-16	5.52132E-57
Childhood maltreatment	~	ADHD	0.17497	0.0323639	0.308193	0.0570059	0.308193	6.43E-08		PTSD	~~	ADHD	0.0636715	0.00484028	0.506355	0.0384929	0.506355	1.6E-39	1.19835E-37
Childhood maltreatment	~	PTSD	0.243844	0.0614784	0.243548	0.0614036	0.243548	7.30E-05		ASD	~~	ADHD	0.0581919	0.00844169	0.361382	0.0524244	0.361382	5.45E-12	3.89027E-34
Childhood maltreatment	~	MDD	0.258452	0.0490642	0.282268	0.0535854	0.282268	1.38E-07		ALCH	~~	ADHD	0.0657878	0.0115131	0.457561	0.0800748	0.457561	1.1e-08	1.25142E-11
										PTSD	~~	SCZ	0.0328872	0.00365595	0.241361	0.0268312	0.241361	2.35E-19	7.1022E-176
D) Childhood maltreatment ~ ADHD + PTSD + MDD + alcohol dependence										ADHD	~~	SCZ	0.0300045	0.00759078	0.124864	0.0315892	0.124864	7.73e-05	6.3085E-169
Phenotype 1	op	Phenotype 2	Unstand_Est	Unstand_SE	STD_Genotype	STD_Genotype_SE	STD_All	p_value		MDD	~~	SCZ	0.0502325	0.00400173	0.337143	0.0268582	0.337143	3.84E-36	1.7594E-134
Childhood maltreatment	~~	Childhood maltreatment	0.0361906	0.00432185	0.506334	0.0604658	0.506334	5.57E-17		ALCH	~~	SCZ	0.0566718	0.0082454	0.363747	0.052923	0.363747	6.28E-12	2.71551E-33
Childhood maltreatment	~	ADHD	0.147038	0.0388109	0.258994	0.0683617	0.258994	0.00015151		ANX	~~	SCZ	0.0689412	0.00710719	0.346656	0.035737	0.346656	3.01E-22	1.15174E-74
Childhood maltreatment	~	PTSD	0.201074	0.070018	0.200829	0.0699328	0.200829	0.00408217		ASD	~~	SCZ	0.0387609	0.00690908	0.22214	0.0395962	0.22214	2.02E-08	6.40158E-86
Childhood maltreatment	~	MDD	0.21284	0.0590333	0.232453	0.0644732	0.232453	0.00031164
Childhood maltreatment	~	ALCH	0.177669	0.112213	0.202903	0.128151	0.202903	0.11335
E) Childhood maltreatment ~ ADHD + PTSD + MDD + alcohol dependence + anxiety (ANX)
Phenotype 1	op	Phenotype 2	Unstand_Est	Unstand_SE	STD_Genotype	STD_Genotype_SE	STD_All	p_value
Childhood maltreatment	~~	Childhood maltreatment	0.0353298	0.00494345	0.494291	0.0691626	0.494291	8.88E-13
Childhood maltreatment	~	ADHD	0.129614	0.0483795	0.228302	0.0852158	0.228302	0.00738186
Childhood maltreatment	~	PTSD	0.225048	0.0762777	0.224774	0.0761849	0.224774	0.00317386
Childhood maltreatment	~	MDD	0.381113	0.168594	0.416232	0.18413	0.416232	0.0237878
Childhood maltreatment	~	ALCH	0.205845	0.130508	0.235082	0.149044	0.235082	0.114734
Childhood maltreatment	~	ANX	-0.158124	0.149749	-0.23051	0.218301	-0.23051	0.291001
F) Childhood maltreatment ~ ADHD + PTSD + MDD + alcohol dependence + anxiety (ANX) + autism spectrum disorder
Phenotype 1	op	Phenotype 2	Unstand_Est	Unstand_SE	STD_Genotype	STD_Genotype_SE	STD_All	p_value
Childhood maltreatment	~~	Childhood maltreatment	0.0320489	0.00588357	0.448388	0.0823155	0.448388	5.12E-08
Childhood maltreatment	~	ADHD	0.0724194	0.0665419	0.12756	0.117207	0.12756	0.27645
Childhood maltreatment	~	PTSD	0.298614	0.0934892	0.298251	0.0933755	0.298251	0.00140266
Childhood maltreatment	~	MDD	0.24976	0.182498	0.272775	0.199315	0.272775	0.171136
Childhood maltreatment	~	ALCH	0.27735	0.160299	0.316743	0.183066	0.316743	0.0835932
Childhood maltreatment	~	ANX	-0.1749	0.167048	-0.254965	0.243519	-0.254965	0.295097
Childhood maltreatment	~	ASD	0.211519	0.0786856	0.270537	0.100641	0.270537	0.00718487
G) Childhood maltreatment ~ ADHD + PTSD + MDD + alcohol dependence + anxiety (ANX) + autism spectrum disorder + Schizophrenia
Phenotype 1	op	Phenotype 2	Unstand_Est	Unstand_SE	STD_Genotype	STD_Genotype_SE	STD_All	p_value
Childhood maltreatment	~~	Childhood maltreatment	0.031326	0.0054534	0.438274	0.0762972	0.438274	9.23E-09
Childhood maltreatment	~	ADHD	0.0855328	0.0678563	0.150658	0.119522	0.150658	0.207489
Childhood maltreatment	~	PTSD	0.289193	0.0905298	0.288841	0.0904197	0.288841	0.00140098
Childhood maltreatment	~	MDD	0.244357	0.177466	0.266874	0.193819	0.266874	0.168535
Childhood maltreatment	~	ALCH	0.242289	0.167809	0.276702	0.191643	0.276702	0.148785
Childhood maltreatment	~	ANX	-0.179713	0.161131	-0.261981	0.234893	-0.261981	0.264714
Childhood maltreatment	~	ASD	0.191621	0.0821937	0.245087	0.105128	0.245087	0.019736
Childhood maltreatment	~	SCZ	0.0593606	0.0315277	0.1133	0.0601758	0.1133	0.059726

## Sheet: Stable5- 4 trait model CM
Supplementary table 5: Genomic SEM genomic multiple regression analyses of independently contributing traits selected based on results shown in figure 2A/ supplmentary table 3K and figure 2B/ supplementary table 4G. The model takes into account the genetic correlations across traits.
Final independent traits model: Childhood maltreatment ~ ASD + Risk + Subjective wellbeing
Phenotype 1	op	Phenotype 2	Unstand_Est	Unstand_SE	STD_Genotype	STD_Genotype_SE	STD_All	p_value
Childhood maltreatment	~~	Childhood maltreatment	0.0300246	0.00422827	0.420066	0.0591566	0.420066	1.24E-12
Childhood maltreatment	~	ASD	0.163284	0.0474549	0.208844	0.0606959	0.208844	0.00057994
Childhood maltreatment	~	Risk	0.417503	0.0446742	0.355298	0.0380181	0.355298	9.15E-21
Childhood maltreatment	~	Subjective_wellbeing	-0.536856	0.139752	-0.316969	0.0825121	-0.316969	0.00012229
Childhood maltreatment	~	PTSD	0.321791	0.052363	0.3214	0.0522994	0.3214	7.98E-10
ASD	~~	PTSD	0.0118276	0.00399579	0.129535	0.0437617	0.129535	0.00307621
Risk	~~	PTSD	0.0147981	0.00171659	0.243581	0.0282555	0.243581	6.66E-18
Subjective_wellbeing	~~	PTSD	-0.016888	0.00188584	-0.400672	0.0447421	-0.400672	3.39E-19
PTSD	~~	PTSD	0.0713021	0.0038787	1	0.0543981	1	1.80E-75
ASD	~~	ASD	0.116927	0.00894726	1	0.07652	1	4.98512e-39
ASD	~~	Risk	0.0012513	0.00360728	0.0160838	0.046367	0.0160838	0.728681
ASD	~~	Subjective wellbeing	-0.0248446	0.00286566	-0.460295	0.0530919	-0.460295	4.33011e-18
Risk	~~	Risk	0.0517637	0.00227355	1	0.0439217	1	9.56492e-115
Risk	~~	Subjective wellbeing	0.00186042	0.00131609	0.0518035	0.0366466	0.0518035	0.157481
Subjective wellbeing	~~	Subjective wellbeing	0.024916	0.00202002	1	0.0810734	1	5.9053e-35

## Sheet: STable6- Sensitivity model CM
Supplementary table 6 of sensitivity analysis: Genomic SEM genomic multiple regression analyses of independently contributing traits (in figure 3/ supplementary table 5) and two additional traits that broadly capture the shared genetic associations observed across the psychiatric disorders (as captured by ADHD) and health traits (as captured by self-reported tiredness). The model takes into accou…
Sensitivity analysis model: Childhood maltreatment ~ ASD + General risk-tolerance + Subjective wellbeing + PTSD + ADHD + Self-repored tiredness
Phenotype 1	op	Phenotype 2	Unstand_Est	Unstand_SE	STD_Genotype	STD_Genotype_SE	STD_All	p_value
Childhood maltreatment	~~	Childhood maltreatment	0.0288692	0.00410817	0.403902	0.0574763	0.403902	2.11E-12
Childhood maltreatment	~	ASD	0.124033	0.0519126	0.158641	0.0663974	0.158641	0.0168823
Childhood maltreatment	~	Risk	0.366448	0.0515741	0.31185	0.0438899	0.31185	1.20E-12
Childhood maltreatment	~	Subjective wellbeing	-0.541201	0.15351	-0.319535	0.0906349	-0.319535	0.00042266
Childhood maltreatment	~	PTSD	0.258114	0.0948798	0.2578	0.0947644	0.2578	0.00651965
Childhood maltreatment	~	Tiredness	-0.00685726	0.125051	-0.00664628	0.121204	-0.00664628	0.956269
Childhood maltreatment	~	ADHD	0.0944083	0.0381903	0.166291	0.0672685	0.166291	0.013434
ASD	~~	Risk	0.0012513	0.00360728	0.0160838	0.046367	0.0160838	0.728681
ASD	~~	Subjective wellbeing	-0.0248446	0.00286566	-0.460295	0.0530919	-0.460295	4.33011e-18
Risk	~~	Subjective wellbeing	0.00186042	0.00131609	0.0518035	0.0366466	0.0518035	0.157481
ASD	~~	PTSD	0.0118276	0.00399579	0.129535	0.0437617	0.129535	0.00307621
Risk	~~	PTSD	0.0147981	0.00171659	0.243581	0.0282555	0.243581	6.65759e-18
Subjective wellbeing	~~	PTSD	-0.016888	0.00188584	-0.400672	0.0447421	-0.400672	3.39284e-19
PTSD	~~	Tiredness	0.0473149	0.00316312	0.683816	0.0457148	0.683816	1.37473e-50
ASD	~~	Tiredness	0.0284642	0.0046861	0.321243	0.0528867	0.321243	1.24632e-09
Risk	~~	Tiredness	0.00775022	0.00221389	0.13146	0.0375523	0.13146	0.000464001
Subjective wellbeing	~~	Tiredness	-0.0231919	0.00228943	-0.567009	0.0559733	-0.567009	4.06655e-24
ASD	~~	ADHD	0.0581919	0.00844169	0.361382	0.0524244	0.361382	5.44771e-12
Risk	~~	ADHD	0.039143	0.00391557	0.365345	0.0365463	0.365345	1.57455e-23
Subjective wellbeing	~~	ADHD	-0.0212517	0.00350793	-0.285901	0.0471925	-0.285901	1.37661e-09
Tiredness	~~	ADHD	0.0589523	0.00592659	0.48312	0.0485689	0.48312	2.59669e-23
PTSD	~~	ADHD	0.0636714	0.00484028	0.506355	0.0384929	0.506355	1.60327e-39
ASD	~~	ASD	0.116927	0.00894726	1	0.07652	1	4.98512e-39
Risk	~~	Risk	0.0517637	0.00227355	1	0.0439217	1	9.56492e-115
Subjective wellbeing	~~	Subjective wellbeing	0.024916	0.00202002	1	0.0810734	1	5.9053e-35
PTSD	~~	PTSD	0.071302	0.0038787	1	0.0543981	1	1.79768e-75
Tiredness	~~	Tiredness	0.0671452	0.00585688	1	0.0872271	1	1.99306e-30
ADHD	~~	ADHD	0.221757	0.0139248	1	0.0627929	1	4.22587e-57

## Sheet: STable7- All rg Lifetime
Supplementary Table 7: LDScore genetic correlation (rg) results for all phenotypes with self-reported lifetime trauma.
Phenotype	PMID	rg	se	z	p	gcov_int	gcov_int_se	h2_obs	h2_obs_se	h2_obs_z	h2_int	h2_int_se	code_gwas
18:2, linoleic acid (LA)	27005778	0.0135	0.0886	0.152	0.8792	-1.00E-04	0.0046	0.1239	0.0479	2.58664	1.0039	0.0098	FATT18
22:6, docosahexaenoic acid	27005778	0.1023	0.0818	1.2506	0.2111	-0.0049	0.0047	0.1339	0.0373	3.58981	0.9951	0.0072	FATT10
25-hydroxyvitamin D levels	28757204	-0.0836	0.0648	-1.2896	0.1972	-0.0092	0.0046	0.0765	0.0296	2.58446	0.9847	0.0092	VITD01
2hr glucose BMI-adjusted	20081857	-0.0417	0.0966	-0.4321	0.6657	-0.0045	0.0049	0.1036	0.0346	2.99422	0.9932	0.007	GLYC01
Achilles heel injury	28358823	-0.0859	0.1113	-0.7722	0.44	0.0042	0.0044	0.0087	0.0037	2.35135	1.002	0.0057	ACHI01
ADHD	30478444	0.4304	0.0438	9.82	9.24E-23	0.0075	0.0064	0.2408	0.0147	16.381	1.0279	0.0099	ADHD05
ADHD (Mixed ancestry)	20732625	0.4316	0.0443	9.7546	1.76E-22	0.0069	0.0063	0.2477	0.087	2.84713	1.0057	0.0062	ADHD04
ADHD	20732625	0.3115	0.1087	2.866	0.0042	-0.0047	0.0046	0.2477	0.087	2.84713	1.0057	0.0062	ADHD01
ADHD female	29325848	0.5405	0.0868	6.2246	4.83E-10	0.0141	0.0059	0.135	0.0277	4.87365	1.0582	0.0088	ADHD05F
ADHD male	29325848	0.4359	0.0507	8.5908	8.64E-18	0.0017	0.0068	0.2499	0.021	11.9	1.0063	0.0082	ADHD05M
ADHD symptoms	27663945	0.4312	0.1207	3.5734	4.00E-04	-0.0066	0.0053	0.0734	0.0293	2.50512	1.0075	0.0074	ADHD02
Adiponectin	22479202	0.0679	0.0664	1.0227	0.3064	0.0035	0.005	0.1136	0.025	4.544	0.9635	0.0117	GLYC08
Age at Menarche (marker of puberty in females)	25231870	-0.0997	0.033	-3.0173	0.0026	1.00E-04	0.0059	0.1633	0.0081	20.1605	0.97	0.0108	MENA01F
Age at Menarche (marker of puberty in females)	28436984	-0.0722	0.0302	-2.3895	0.0169	0.0035	0.0063	0.1602	0.0081	19.7778	1.0108	0.015	MENA02F
Age at Menopause	26414677	0.0499	0.0403	1.238	0.2157	-0.002	0.0046	0.136	0.0161	8.4472	0.9888	0.014	MENO01F
Aggression	26087016	0.5013	0.1534	3.2685	0.0011	-0.011	0.0059	0.0508	0.0244	2.08197	0.9933	0.0076	AGGR01
Agreeableness (NEO five factor inventory)	21173776	-0.9336	0.6828	-1.3674	0.1715	0.0012	0.0053	0.0194	0.0265	0.732075	1.0018	0.0069	AGAB01
Alanine	27005778	0.0812	0.0851	0.9537	0.3402	-8.00E-04	0.005	0.0846	0.027	3.13333	1.0123	0.0072	AMIN01
Albumin	27005778	0.0118	0.1144	0.1035	0.9175	-0.0051	0.0044	0.0574	0.0254	2.25984	0.9902	0.0065	URIN01
Alcohol dependence African	30482948	0.0407	0.1203	0.3387	0.7348	0.0019	0.0043	0.1098	0.0543	2.0221	0.9951	0.0065	ALCD02
Alcohol dependence all ancestries	30482948	0.439	0.0785	5.5955	2.20E-08	-8.00E-04	0.0046	0.0493	0.0091	5.41758	1.0191	0.0064	ALCD01
Alcohol dependence European	30482948	0.4774	0.0801	5.9575	2.56E-09	-0.0016	0.0049	0.0541	0.01	5.41	1.02	0.0063	ALCD03
Alzheimer	24162737	-0.2295	0.0855	-2.684	0.0073	0.0119	0.0048	0.0446	0.021	2.12381	1.0662	0.0293	ALZH01
Alzheimer's Disease 2019 (clinically diagnosed AD and AD-by-proxy)	30617256	0.0768	0.0635	1.2095	0.2265	0.014	0.0044	0.008	0.0042	1.90476	1.0517	0.0527	ALZH02
Amyotrophic lateral sclerosis	27455348	0.0632	0.0848	0.7443	0.4567	0.0014	0.0044	0.0489	0.0128	3.82031	0.9949	0.0061	ALSD01
Ankle injury	28957384	0.0991	0.1802	0.5499	0.5824	0.001	0.0047	0.0044	0.0043	1.02326	1.0005	0.0062	ANKL01
Ankylosing spondylitis	23749187	-0.1468	0.096	-1.5296	0.1261	0.023	0.0256	1.2308	0.5114	2.40673	1.381	0.1039	ANKY01
Anorexia nervosa (PGC1)	28494655	0.0661	0.0632	1.0469	0.2951	0.0013	0.005	0.2658	0.0351	7.57265	1.0011	0.0065	ANOR01
Anorexia nervosa (PGC2)	31308545	0.1564	0.0424	3.6898	2.00E-04	0.0149	0.0059	0.1789	0.0121	14.7851	1.0245	0.0101	ANOR02
Anxiety Disorders meta-analysis: case-control	26754954	0.7035	0.1678	4.1933	2.75E-05	-0.0099	0.0062	0.0755	0.0298	2.53356	1.0028	0.0075	ANXI02
Anxiety Disorders meta-analysis: factor scores	26754954	0.4299	0.1321	3.253	0.0011	-0.0036	0.0052	0.0677	0.0275	2.46182	0.9991	0.0068	ANXI01
Apolipoprotein A-I	27005778	0.0733	0.1061	0.691	0.4896	-0.0079	0.0049	0.0718	0.0296	2.42568	1.0048	0.0115	APOL01
Apolipoprotein B	27005778	0.0778	0.0926	0.841	0.4003	-0.0047	0.0044	0.0821	0.0385	2.13247	1.0088	0.0143	APOL02
Appendicular (arms and legs) lean mass	28724990	-0.0492	0.056	-0.8792	0.3793	0.0098	0.0051	0.1787	0.0204	8.7598	0.9954	0.007	LEAN03
Asthma	20860503	0.1402	0.0668	2.0983	0.0359	0.0046	0.0055	0.1205	0.0227	5.30837	0.9133	0.0076	ASTH01
Atopic dermatitis	26482879	-0.0011	0.0651	-0.0176	0.986	0.0106	0.0049	0.0731	0.0168	4.35119	1.0227	0.0071	ATOP01
Attainment of a college or a university degree	27046643	-0.0494	0.038	-1.3009	0.1933	-0.0049	0.0054	0.1534	0.0079	19.4177	1.033	0.0087	EDUC02
AUDIT total score	30336701	0.042	0.04	1.0499	0.2938	0.0377	0.005	0.0923	0.0058	15.9138	1.002	0.007	ALCU01
Autism 2015	26998691	0.2041	0.0519	3.9317	8.44E-05	-0.0023	0.0045	0.4435	0.0522	8.49617	0.965	0.0068	AUTI01
Autism spectrum disorder (PGC + iPSYCH)	30804558	0.4792	0.046	10.422	1.97E-25	0.0025	0.0057	0.2031	0.0154	13.1883	0.9991	0.0079	AUTI07
Autism spectrum disorder European	28540026	0.2689	0.0587	4.5802	4.65E-06	-0.0031	0.0054	0.3316	0.0429	7.7296	0.9875	0.0073	AUTI05
Autism spectrum disorder worldwide	28540026	0.2949	0.0539	5.4688	4.53E-08	-0.0046	0.0053	0.3237	0.0357	9.06723	0.9686	0.0068	AUTI03
Automobile speeding propensity (risky behaviour)	30643258	0.0271	0.0328	0.8268	0.4084	0.0069	0.0051	0.0637	0.0025	25.48	1.009	0.0093	RISK02
Average number of double bonds in a fatty acid chain	27005778	0.0736	0.0704	1.0448	0.2961	-0.0072	0.0042	0.1727	0.055	3.14	1.001	0.0075	FATT13
Average number of methylene groups in fatty acid chain	27005778	-0.1546	0.1599	-0.9668	0.3336	0.0071	0.0048	0.0569	0.0431	1.32019	1.0147	0.0068	FATT20
Average number of methylene groups per a double bond	27005778	-0.0461	0.0687	-0.6711	0.5021	0.0073	0.0043	0.204	0.0817	2.49694	0.995	0.0079	FATT21
Basophil count	27863252	0.0017	0.0425	0.0402	0.9679	0.0136	0.0058	0.0702	0.0098	7.16327	1.0008	0.0174	BLOO08
Basophil percentage of granulocytes	27863252	0.029	0.0466	0.6229	0.5334	0.0095	0.0054	0.0573	0.0079	7.25316	0.9982	0.0146	BLOO15
Basophil percentage of white cells	27863252	0.0117	0.0494	0.2362	0.8133	0.0098	0.0056	0.0552	0.0085	6.49412	1.0031	0.0163	BLOO14
beta-hydroxybutyrate (ketone bodies)	27005778	-0.1357	0.1335	-1.0169	0.3092	0.0024	0.0042	0.0363	0.0205	1.77073	0.995	0.0063	KETO03
Binary variable for college completion	23722424	-0.0876	0.0457	-1.9168	0.0553	0.0016	0.0059	0.1046	0.0077	13.5844	1.0218	0.0088	COLL01
Bipolar disorder	31043756	0.2496	0.0338	7.3749	1.64E-13	0.0119	0.0052	0.3466	0.0167	20.7545	1.0212	0.0081	BIPO02
Bipolar disorder	21926972	0.2009	0.0514	3.9057	9.40E-05	6.00E-04	0.0062	0.4315	0.0376	11.4761	1.0228	0.0081	BIPO01
Birth Length	25281659	-0.0834	0.0629	-1.3259	0.1849	-0.0029	0.0055	0.1698	0.0233	7.28755	0.9919	0.0071	HEIG01
Birth weight	23202124	0.0887	0.0704	1.26	0.2077	-0.009	0.0044	0.1118	0.0173	6.46243	1.0038	0.0059	WEIG01
Birth weight all ancestries	27680694	0.0276	0.0361	0.7641	0.4448	-0.0091	0.0053	0.0972	0.0064	15.1875	1.0336	0.0098	WEIG03
Birth weight European	27680694	0.0213	0.0362	0.5892	0.5557	-0.0074	0.0053	0.102	0.0068	15	1.0421	0.0099	WEIG02
BMI	31852892	0.1124	0.024	4.6911	2.72E-06	0.0302	0.0066	0.2298	0.008	28.725	1.0381	0.0169	BODY08
BMI (EUR Locke)	25673413	0.0714	0.024	2.9718	0.003	0.0063	0.0053	0.1378	0.0076	18.1316	0.6465	0.0095	BODY04
BMI (Locke) female	25673413	0.0434	0.0281	1.5457	0.1222	0.0087	0.005	0.1703	0.0092	18.5109	0.7274	0.0078	BODY04F
BMI (Locke) male	25673413	0.1028	0.0303	3.3859	7.00E-04	0.0011	0.0054	0.1747	0.0115	15.1913	0.7896	0.0085	BODY04M
BMI (MIX Locke)	25673413	0.0744	0.0239	3.1155	0.0018	0.0051	0.0053	0.1436	0.0078	18.4103	0.676	0.01	BODY03
BMI anorexia-free	31852892	0.134	0.028	4.7802	1.75E-06	0.013	0.0057	0.2141	0.009	23.7889	1.0343	0.0107	BODY06
BMI anorexia-free female	31852892	0.1287	0.0342	3.7624	2.00E-04	0.0055	0.0048	0.2021	0.0116	17.4224	1.015	0.0077	BODY06F
BMI anorexia-free male	31852892	0.1332	0.0335	3.9728	7.10E-05	0.0142	0.0055	0.2396	0.0117	20.4786	1.0226	0.0094	BODY06M
BMI anorexia-free meta-analysis of males and females	31852892	0.1336	0.0283	4.7226	2.33E-06	0.0145	0.0058	0.218	0.009	24.2222	1.0353	0.0107	BODY06B
BMI childhood: 3-10 years	26604143	0.0101	0.0483	0.2095	0.8341	0.006	0.0055	0.2505	0.0249	10.0602	0.993	0.0076	BODY09
BMI dominance deviation	26961502	0.1766	0.1725	1.0238	0.3059	-0.0036	0.0038	0.003	0.003	1	0.9983	0.0051	BODY05
BMI female	31852892	0.108	0.0272	3.9665	7.29E-05	0.0233	0.0058	0.2332	0.0089	26.2022	1.0203	0.0116	BODY08F
BMI healthy	31852892	0.1347	0.028	4.8194	1.44E-06	0.0137	0.0057	0.2129	0.0089	23.9213	1.036	0.0108	BODY07
BMI healthy female	31852892	0.1308	0.0337	3.8858	1.00E-04	0.0066	0.0047	0.2003	0.0114	17.5702	1.0168	0.0077	BODY07F
BMI healthy male	31852892	0.1327	0.0337	3.94	8.15E-05	0.0142	0.0056	0.2398	0.0117	20.4957	1.0232	0.0094	BODY07M
BMI healthy meta-analysis of males and females	31852892	0.134	0.0283	4.7393	2.15E-06	0.0151	0.0058	0.2169	0.009	24.1	1.0368	0.0107	BODY07B
BMI Locke & UKB (updated)	30124842	0.094	0.0229	4.1072	4.00E-05	0.0253	0.0079	0.1722	0.006	28.7	1.0765	0.0233	BODY11
BMI male	31852892	0.1129	0.027	4.1856	2.84E-05	0.0217	0.0062	0.2531	0.0101	25.0594	1.0117	0.0134	BODY08M
BMI meta-analysis of males and females	31852892	0.112	0.0238	4.7047	2.54E-06	0.0319	0.0066	0.232	0.0081	28.642	1.0366	0.0173	BODY08B
Body fat percentage	30593698	0.0686	0.0234	2.9307	0.0034	0.0229	0.0065	0.2141	0.0067	31.9552	1.0624	0.0172	BFPC04
Body fat percentage (Lu. et al)	26833246	0.1377	0.0438	3.1428	0.0017	-0.0047	0.0048	0.1069	0.0081	13.1975	0.9041	0.0063	BFPC01
Body fat percentage anorexia-free	30593698	0.06	0.0264	2.2786	0.0227	0.0089	0.0054	0.2046	0.0079	25.8987	1.0387	0.0104	BFPC02
Body fat percentage anorexia-free female	30593698	0.0781	0.0339	2.3038	0.0212	0.004	0.0049	0.2049	0.0105	19.5143	1.0198	0.0078	BFPC02F
Body fat percentage anorexia-free male	30593698	0.043	0.0316	1.362	0.1732	0.0096	0.0055	0.2292	0.0099	23.1515	1.0221	0.008	BFPC02M
Body fat percentage anorexia-free meta-analysis of males and females	30593698	0.0569	0.0265	2.1467	0.0318	0.0103	0.0055	0.2077	0.008	25.9625	1.0387	0.0103	BFPC02B
Body fat percentage female	30593698	0.0835	0.026	3.2092	0.0013	0.0171	0.0056	0.2276	0.0077	29.5584	1.0293	0.0111	BFPC04F
Body fat percentage healthy	30593698	0.0612	0.0264	2.3188	0.0204	0.0094	0.0054	0.2034	0.0078	26.0769	1.0396	0.0105	BFPC03
Body fat percentage healthy female	30593698	0.0814	0.0337	2.4163	0.0157	0.0046	0.0048	0.2036	0.0104	19.5769	1.0212	0.008	BFPC03F
Body fat percentage healthy male	30593698	0.042	0.0317	1.3246	0.1853	0.0096	0.0055	0.2297	0.01	22.97	1.0224	0.008	BFPC03M
Body fat percentage healthy meta-analysis (not alcohol/smoking-adjust)	30593698	0.0535	0.027	1.9857	0.0471	0.0107	0.0055	0.2074	0.0079	26.2532	1.0395	0.0104	BFPC05B
Body fat percentage healthy meta-analysis of males and females	30593698	0.0576	0.0266	2.1669	0.0302	0.0107	0.0055	0.2066	0.0079	26.1519	1.0394	0.0103	BFPC03B
Body fat percentage male	30593698	0.0508	0.0275	1.8478	0.0646	0.0157	0.0063	0.2353	0.0088	26.7386	1.0307	0.0132	BFPC04M
Body fat percentage meta-analysis of males and females	30593698	0.0654	0.0235	2.7861	0.0053	0.0239	0.0066	0.2151	0.0068	31.6324	1.0628	0.0178	BFPC04B
Body mass index healthy meta-analysis (not alcohol/smoking-adjust)	30593698	0.1301	0.0286	4.5514	5.33E-06	0.0156	0.0059	0.2177	0.0089	24.4607	1.0379	0.0105	BODY13B
CCL11	27989323	0.1437	0.129	1.1142	0.2652	-0.003	0.005	0.0967	0.0665	1.45414	1.0078	0.0076	INFL02
CCL28	28240269	0.2641	0.2209	1.1956	0.2319	-0.0137	0.006	0.8438	0.6686	1.26204	0.9948	0.0083	INFL22
CCL3	27989323	NA	NA	NA	NA	0.0013	0.0047	-0.1373	0.1367	-1.00439	1.0077	0.0071	INFL05
Celiac Disease	20190752	-0.0457	0.0741	-0.6168	0.5373	0.0044	0.0065	0.252	0.0451	5.58758	1.0666	0.0088	CELI01
Childhood Intelligence	23358156	-2.25E-05	0.0779	-3.00E-04	0.9998	-0.0047	0.0071	0.2787	0.0445	6.26292	1.0002	0.009	INTE01
Childhood obesity	22484627	0.0865	0.0514	1.6825	0.0925	0.0076	0.005	0.4128	0.0459	8.99346	0.9224	0.0073	OBES04
Cholesterol esters in large HDL	27005778	0.0241	0.079	0.3053	0.7601	-0.0032	0.0044	0.1203	0.0315	3.81905	1.0015	0.0144	CHOL01
Cholesterol esters in large LDL	27005778	0.0931	0.1061	0.8774	0.3802	-0.0096	0.0047	0.0742	0.0505	1.46931	1.0133	0.0218	CHOL02
Cholesterol esters in large VLDL	27005778	0.0027	0.0693	0.0385	0.9693	0.0019	0.0048	0.1628	0.0335	4.8597	0.9786	0.0072	CHOL03
Cholesterol esters in medium HDL	27005778	0.1281	0.122	1.0497	0.2938	-0.0072	0.0045	0.0512	0.028	1.82857	1.0009	0.0088	CHOL04
Cholesterol esters in medium LDL	27005778	0.082	0.1005	0.8158	0.4146	-0.0098	0.0047	0.0785	0.0492	1.59553	1.011	0.0208	CHOL05
Cholesterol esters in medium VLDL	27005778	0.0684	0.069	0.9916	0.3214	-0.0037	0.0043	0.1515	0.0366	4.13934	0.9868	0.0078	CHOL06
Cholesterol esters in very large HDL	27005778	-0.0878	0.1305	-0.6725	0.5012	0.0013	0.0045	0.0403	0.0268	1.50373	1.0145	0.0117	CHOL07
Cholesterol in large HDL	27005778	-0.0213	0.0806	-0.2639	0.7918	-0.0019	0.0045	0.1025	0.0284	3.60915	1.0069	0.0143	CHOL08
Chronotype	27494321	-0.1374	0.0418	-3.2907	0.001	0.0011	0.0054	0.101	0.0057	17.7193	1.015	0.0078	CHRO01
Citrate	27005778	-0.2876	0.0922	-3.1204	0.0018	0.008	0.0045	0.0716	0.0208	3.44231	1.0115	0.0076	GLYC09
CKD (chronic kidney disease)	26831199	-0.0289	0.0812	-0.3559	0.7219	0.0103	0.0052	0.0179	0.0058	3.08621	1.0168	0.0089	CHKD01
Clozapine-Induced Agranulocytosis	25187353	0.1188	0.1288	0.922	0.3565	0.0058	0.0045	0.6684	0.3622	1.84539	1.0156	0.0064	AGRA01
Common epilepsies	25087078	-0.0647	0.0806	-0.8027	0.4221	0.0044	0.006	0.072	0.0142	5.07042	0.9912	0.0074	EPIL01
Concentration of chylomicrons and largest VLDL particles	27005778	-0.0168	0.0761	-0.2202	0.8257	0.004	0.0046	0.1181	0.0262	4.50763	0.9874	0.0064	LIPO08
Concentration of IDL particles	27005778	0.1373	0.1023	1.3428	0.1793	-0.009	0.0045	0.0777	0.0416	1.86779	1.0172	0.0174	LIPO01
Concentration of large HDL particles	27005778	0.0615	0.0771	0.7987	0.4245	-0.007	0.0046	0.1313	0.0308	4.26299	0.9991	0.0149	LIPO02
Concentration of large LDL particles	27005778	0.0983	0.1005	0.9774	0.3283	-0.0091	0.0046	0.0785	0.0483	1.62526	1.0146	0.0208	LIPO03
Concentration of large VLDL particles	27005778	-0.0165	0.0708	-0.2332	0.8156	0.002	0.0044	0.1315	0.0342	3.84503	0.9745	0.0068	LIPO04
Concentration of medium HDL particles	27005778	0.126	0.1073	1.1747	0.2401	-0.0094	0.0047	0.0604	0.0256	2.35938	0.9955	0.0074	LIPO05
Concentration of medium LDL particles	27005778	0.0704	0.0949	0.7418	0.4582	-0.0082	0.0045	0.0828	0.0469	1.76546	1.0103	0.0195	LIPO06
Concentration of medium VLDL particles	27005778	0.014	0.0651	0.2153	0.8295	0.0018	0.0043	0.1482	0.035	4.23429	0.9812	0.0069	LIPO07
Concentration of small HDL particles	27005778	0.1397	0.1236	1.1304	0.2583	-0.0089	0.0047	0.0456	0.0266	1.71429	1.0015	0.0072	LIPO09
Concentration of small LDL particles	27005778	0.0726	0.0863	0.8419	0.3999	-0.0081	0.0045	0.0956	0.042	2.27619	1.0063	0.0154	LIPO10
Concentration of small VLDL particles	27005778	0.0618	0.0688	0.8973	0.3696	-0.0027	0.0043	0.1473	0.0367	4.01362	0.9912	0.0076	LIPO11
Concentration of very large HDL particles	27005778	-0.045	0.1001	-0.4497	0.6529	6.00E-04	0.0046	0.0676	0.0266	2.54135	1.0003	0.0144	LIPO12
Concentration of very large VLDL particles	27005778	0.0223	0.0783	0.2854	0.7754	0.0015	0.0048	0.1234	0.0289	4.2699	0.984	0.0067	LIPO13
Concentration of very small VLDL particles	27005778	0.1327	0.0752	1.764	0.0777	-0.0071	0.0043	0.1159	0.0357	3.2465	1.0053	0.0118	LIPO14
Conscientiousness (NEO five factor inventory)	21173776	-0.3958	0.1273	-3.1085	0.0019	0.0044	0.0059	0.0764	0.0298	2.56376	0.9992	0.0071	CONS01
Consumption (AUDIT-C)	30336701	-0.0462	0.0418	-1.1033	0.2699	0.0013	0.005	0.0838	0.0056	14.9643	0.9992	0.0068	ALCU02
Coronary Artery Disease	28714975	0.0766	0.0357	2.1436	0.0321	0.0025	0.0048	0.044	0.003	14.6667	0.8536	0.009	COAD03
Coronary Artery Disease (European, South Asian and East Asian) additive model	26343387	0.0662	0.0359	1.8437	0.0652	0.0028	0.0047	0.0673	0.0052	12.9423	0.884	0.0082	COAD01
Coronary Artery Disease (European, South Asian and East Asian) recessive model	26343387	0.0941	0.044	2.1376	0.0326	-0.0062	0.004	0.0178	0.002	8.9	0.9596	0.005	COAD02
Cotinine	26833182	-0.0474	0.1632	-0.2906	0.7714	0.0142	0.0115	0.3617	0.1853	1.95197	0.9804	0.0147	COTI01
Creatinine	27005778	-0.0535	0.074	-0.7231	0.4696	0.0028	0.0045	0.1136	0.0231	4.91775	1.0127	0.0067	URIN02
Crohn's disease	26192919	0.0704	0.0428	1.6472	0.0995	-0.0104	0.0056	0.4993	0.0586	8.52048	1.0228	0.0115	CROH01
Cross-disorder: ADHD subset	23453885	0.3407	0.1144	2.979	0.0029	-0.0035	0.005	0.2558	0.0839	3.04887	0.9875	0.0069	ADHD03
Cross-disorder: autism subset	23453885	0.2097	0.0516	4.067	4.76E-05	0.0013	0.0049	0.4661	0.0584	7.98116	0.9738	0.007	AUTI02
Cross-psychiatric disorders (ADHD, autism, bipolar disorder, and schizophrenia)	23453885	0.448	0.0405	11.0556	2.06E-28	-4.00E-04	0.0054	0.1752	0.0107	16.3738	1.0118	0.0081	CROS01
CST5	28240269	-0.0159	0.0994	-0.16	0.8729	-0.0038	0.0064	2.0368	0.834	2.44221	0.9864	0.0081	INFL07
CXCL1 GROa	27989323	NA	NA	NA	NA	7.00E-04	0.0045	-0.008	0.1461	-0.054757	0.9966	0.0072	INFL08
CXCL11	28240269	0.1906	0.1157	1.648	0.0993	-0.003	0.0063	1.5177	0.5903	2.57107	0.984	0.0076	INFL24
CXCL5	28240269	0.2641	0.2209	1.1956	0.2319	-0.0137	0.006	0.8438	0.6686	1.26204	0.9948	0.0083	INFL25
CXCL6	28240269	NA	NA	NA	NA	-0.0086	0.006	-0.0994	0.6296	-0.157878	0.9977	0.0079	INFL26
Daily alcohol use	27911795	-0.0208	0.0699	-0.2977	0.766	0.0049	0.0049	0.0523	0.0079	6.62025	1.0137	0.0069	ALCO01
Daily alcohol use (light/heavy)	27911795	0.2712	0.1866	1.4533	0.1461	0.0044	0.0052	0.007	0.0052	1.34615	0.9922	0.0056	ALCO02
Daily alcohol use (light/heavy) female	27911795	0.0258	0.1496	0.1727	0.8629	0.0065	0.0047	0.0107	0.0091	1.17582	1.0056	0.0061	ALCO02F
Daily alcohol use (light/heavy) male	27911795	0.3031	0.1311	2.3122	0.0208	0.0039	0.0042	0.0379	0.0174	2.17816	1.0045	0.0069	ALCO02M
Daily alcohol use female	27911795	-0.0947	0.1146	-0.8268	0.4084	0.0033	0.0047	0.028	0.0113	2.47788	1.0145	0.0065	ALCO01F
Daily alcohol use male	27911795	0.06	0.0701	0.856	0.392	0.0018	0.0046	0.1085	0.0197	5.50761	1.0067	0.0063	ALCO01M
Depressive symptoms	27089181	0.6276	0.0472	13.2993	2.34E-40	0.0257	0.0058	0.047	0.0036	13.0556	1.001	0.0069	DEPR02
Description of average fatty acid chain length, not actual carbon number	27005778	-0.0368	0.0942	-0.3904	0.6962	-0.0016	0.0043	0.1028	0.0337	3.05045	0.9825	0.0065	FATT15
Diarrhea at age 2-year (d2y)	27559109	0.0767	0.1428	0.5373	0.5911	-0.0021	0.0047	0.1314	0.0872	1.50688	0.9895	0.0068	DIAR02
Doctor diagnosis of diarrhea at age 2-year (dd2y)	27559109	0.0885	0.1979	0.4471	0.6548	0.0033	0.0042	0.0493	0.0676	0.72929	0.9933	0.0063	DIAR04
Educational Attainment: EduYears	27225129	-0.0441	0.0299	-1.4733	0.1407	-0.0074	0.0057	0.1709	0.0062	27.5645	0.9273	0.0103	EDUC01
Educational Attainment: EduYears	30038396	-0.0149	0.0243	-0.6147	0.5387	-0.0064	0.0067	0.1124	0.0031	36.2581	0.979	0.0158	EDUC03
Educational Attainment: EduYears Men	27225129	-0.0596	0.0345	-1.7297	0.0837	-0.0178	0.0052	0.2011	0.0092	21.8587	0.9484	0.0074	EDUC01M
Educational Attainment: EduYears Women	27225129	-0.0264	0.0338	-0.7811	0.4347	0.0068	0.0054	0.1799	0.0078	23.0641	0.9517	0.0085	EDUC01F
eGFRcrea (serum creatinine)	26831199	-0.0088	0.036	-0.2442	0.807	-4.00E-04	0.0054	0.1074	0.0092	11.6739	0.9752	0.0128	URIN07
eGFRcrea_DM (serum creatinine, diabetes mellitus)	26831199	0.0225	0.1254	0.1797	0.8574	-0.0013	0.0052	0.0772	0.0397	1.94458	0.9982	0.0068	URIN08
eGFRcrea_nonDM (serum creatinine, non diabetes mellitus)	26831199	-0.005	0.037	-0.1365	0.8915	-0.0027	0.0052	0.1147	0.0104	11.0288	0.9787	0.013	URIN09
eGFRcys (serum cystatin)	26831199	-0.0991	0.0552	-1.7953	0.0726	-0.0024	0.0062	0.1665	0.0664	2.50753	0.9527	0.0138	URIN11
Eosinophil count	27863252	-0.0459	0.0271	-1.6962	0.0898	0.0065	0.005	0.1804	0.0207	8.71498	0.9601	0.0255	BLOO07
Eosinophil percentage of granulocytes	27863252	-0.0404	0.0293	-1.3785	0.168	0.0057	0.0054	0.1691	0.0191	8.8534	0.9601	0.0247	BLOO18
Eosinophil percentage of white cells	27863252	-0.0453	0.0295	-1.5348	0.1248	0.0052	0.0054	0.1746	0.02	8.73	0.9628	0.0265	BLOO17
ever smoker (UKB + TAG)	30643258	0.3403	0.03	11.3301	9.31E-30	0.0619	0.0067	0.0913	0.0032	28.5312	0.9955	0.011	SMOK06
Extraversion (item response theory)	26362575	-0.0447	0.0681	-0.6555	0.5121	0.0015	0.0052	0.0516	0.008	6.45	1.0006	0.0063	EXTR01
Extreme BMI	23563607	0.0674	0.0505	1.3338	0.1823	0.0025	0.0077	0.5933	0.0473	12.5433	0.8963	0.0101	BODY02
Extreme Height	23563607	0.0255	0.0414	0.6153	0.5384	-0.0112	0.008	1.0368	0.0893	11.6103	0.8889	0.0152	HEIG02
Extreme Waist-Hip Ratio	23563607	0.1212	0.075	1.6152	0.1063	-0.0041	0.0071	0.3487	0.058	6.01207	0.9607	0.0086	WHIP01
Fasting glucose (age- & sex-adjusted)	20081858	0.0701	0.0614	1.1415	0.2537	0.0025	0.0048	0.0936	0.0203	4.61084	0.9905	0.0085	GLYC04
Fasting glucose (BMI-adjusted)	22581228	0.0029	0.0552	0.0522	0.9583	0.0081	0.0048	0.0976	0.0187	5.21925	0.999	0.0095	GLYC35
Fasting insulin (age- & sex-adjusted)	20081858	-0.0375	0.066	-0.5686	0.5696	0.007	0.0042	0.0701	0.0122	5.7459	1.0014	0.0063	GLYC05
Fasting insulin (BMI-adjusted)	22581228	-0.0893	0.0587	-1.5222	0.128	0.0111	0.0045	0.069	0.0099	6.9697	1.0155	0.0069	GLYC36
Fasting pro-insulin	21873549	0.1224	0.0924	1.3253	0.1851	-9.00E-04	0.0048	0.1696	0.0875	1.93829	0.9849	0.0095	GLYC03
Fat mass	31852892	0.0815	0.0237	3.4464	6.00E-04	0.0304	0.0065	0.2217	0.0074	29.9595	1.0458	0.0171	FATM04
Fat mass anorexia-free	31852892	0.0863	0.0275	3.141	0.0017	0.0117	0.0055	0.2078	0.0082	25.3415	1.0329	0.011	FATM02
Fat mass anorexia-free female	31852892	0.0914	0.035	2.6128	0.009	0.0072	0.0048	0.2065	0.0112	18.4375	1.016	0.0082	FATM02F
Fat mass anorexia-free male	31852892	0.0826	0.0338	2.4433	0.0146	0.0098	0.0056	0.2203	0.0105	20.981	1.0227	0.0088	FATM02M
Fat mass anorexia-free meta-analysis of males and females	31852892	0.0859	0.0278	3.0899	0.002	0.0124	0.0056	0.2099	0.0082	25.5976	1.0332	0.011	FATM02B
Fat mass female	31852892	0.0846	0.0267	3.172	0.0015	0.0268	0.0058	0.2343	0.0084	27.8929	1.0207	0.0115	FATM04F
Fat mass healthy	31852892	0.0862	0.0275	3.1312	0.0017	0.0126	0.0055	0.2068	0.0081	25.5309	1.0338	0.0111	FATM03
Fat mass healthy female	31852892	0.0922	0.0346	2.6603	0.0078	0.0085	0.0048	0.2059	0.0111	18.5495	1.0174	0.0082	FATM03F
Fat mass healthy male	31852892	0.0816	0.034	2.403	0.0163	0.0098	0.0056	0.2206	0.0105	21.0095	1.0232	0.0088	FATM03M
Fat mass healthy meta-analysis (not alcohol/smoking-adjust)	31852892	0.0813	0.0283	2.8727	0.0041	0.0134	0.0056	0.2095	0.0081	25.8642	1.0343	0.0109	FATM05B
Fat mass healthy meta-analysis of males and females	31852892	0.0856	0.0279	3.0693	0.0021	0.0132	0.0056	0.209	0.0082	25.4878	1.0341	0.011	FATM03B
Fat mass male	31852892	0.0778	0.0281	2.7713	0.0056	0.0158	0.0063	0.234	0.0091	25.7143	1.0232	0.0133	FATM04M
Fat mass meta-analysis of males and females	31852892	0.0807	0.0237	3.4043	7.00E-04	0.03	0.0066	0.222	0.0074	30	1.0459	0.0176	FATM04B
Fat-free mass/lean mass healthy meta-analysis (not alcohol/smoking-adjust)	31852892	0.0728	0.027	2.699	0.007	0.0161	0.0056	0.289	0.0133	21.7293	1.0582	0.0161	LEAN07B
Father attained age	27015805	0.1666	0.0411	4.0538	5.04E-05	0.0121	0.0055	0.0295	0.0023	12.8261	1.0813	0.0106	LONG06
Father's age at death	27015805	-0.1688	0.0504	-3.3479	8.00E-04	-0.0084	0.0051	0.0184	0.0016	11.5	1.0526	0.0076	LONG03
FGF19	28240269	NA	NA	NA	NA	0.0057	0.0063	-0.0952	0.526	-0.180989	0.9989	0.0078	INFL27
Flt3L	28240269	NA	NA	NA	NA	0.013	0.0062	-0.2359	0.6214	-0.379627	1.0182	0.0083	INFL28
Free cholesterol	27005778	0.1028	0.1373	0.7488	0.454	-0.0081	0.0047	0.0629	0.0422	1.49052	1.0244	0.0102	CHOL10
Free cholesterol in IDL	27005778	0.1295	0.1115	1.1615	0.2454	-0.0082	0.0049	0.0679	0.0403	1.68486	1.0213	0.0196	CHOL11
Free cholesterol in large HDL	27005778	-9.00E-04	0.0809	-0.0114	0.9909	-0.0048	0.0046	0.1037	0.0292	3.55137	1.009	0.0142	CHOL12
Free cholesterol in large LDL	27005778	0.0432	0.107	0.4035	0.6866	-0.0068	0.0048	0.0617	0.0477	1.2935	1.0181	0.0236	CHOL13
Free cholesterol in large VLDL	27005778	0.0275	0.0746	0.369	0.7122	0.002	0.0046	0.1232	0.0298	4.13423	0.989	0.0068	CHOL14
Free cholesterol in medium HDL	27005778	0.0904	0.1012	0.8926	0.3721	-0.0109	0.0049	0.0626	0.0231	2.70996	0.999	0.0082	CHOL15
Free cholesterol in medium VLDL	27005778	0.0614	0.0769	0.7976	0.4251	-0.0011	0.0042	0.1104	0.0328	3.36585	0.9964	0.0069	CHOL16
Free cholesterol in small VLDL	27005778	0.0687	0.0766	0.8969	0.3698	-0.0037	0.0044	0.1112	0.0331	3.35952	1.0005	0.0086	CHOL17
Free cholesterol in very large HDL	27005778	-0.119	0.1146	-1.0377	0.2994	0.0012	0.0045	0.0488	0.0253	1.92885	1.0143	0.0137	CHOL18
Free cholesterol to esterified cholesterol ratio	27005778	0.1626	0.1581	1.0288	0.3036	-0.0107	0.0047	0.0543	0.0507	1.07101	1.0141	0.0123	CHOL19
Gait speed in older individuals	28077804	-0.0183	0.0922	-0.1989	0.8423	-0.0026	0.005	0.0464	0.0149	3.11409	1.0137	0.0069	GAIT01
General risk tolerance (UKB + 10 replication cohorts)	30643258	0.5039	0.0318	15.8713	1.00E-56	0.0468	0.0055	0.0518	0.0023	22.5217	1.0078	0.0098	RISK01
Glaucoma (primary angle closure)	27064256	-0.0977	0.0591	-1.6512	0.0987	0.0048	0.0051	0.1228	0.0181	6.78453	1.0154	0.0069	GLAU01
Glucose	27005778	0.0862	0.0765	1.1262	0.2601	-0.0044	0.0048	0.0876	0.0215	4.07442	0.9956	0.0065	GLYC10
Glutamine	27005778	-0.097	0.0839	-1.1561	0.2476	-0.0034	0.0042	0.0639	0.0213	3	1.0179	0.0075	AMIN02
Glycerol	27005778	-0.0293	0.1527	-0.1917	0.848	8.00E-04	0.0041	0.0306	0.0209	1.46411	1.0146	0.0064	GLYC11
Glycine	27005778	0.1149	0.0678	1.6957	0.0899	-0.0026	0.0044	0.2147	0.1156	1.85727	0.9964	0.0081	AMIN03
Glycine male	31043756	0.1399	0.0552	2.5326	0.0113	-0.002	0.0044	0.1924	0.0559	3.44186	1.0026	0.0096	AMIN10M
Glycoprotein acetyls, mainly a1-acid glycoprotein (inflammation biomarker)	27005778	0.1367	0.0808	1.6908	0.0909	-0.0025	0.0044	0.1018	0.0292	3.4863	0.9848	0.0062	INFL01
Gout	23263486	NA	NA	NA	NA	0.0153	0.0049	-0.0139	0.0152	-0.914474	1.0448	0.0107	GOUT01
Granulocyte count	27863252	-0.0367	0.0281	-1.3068	0.1913	0.0078	0.0055	0.1588	0.0185	8.58378	0.9601	0.0208	BLOO09
Granulocyte percentage of myeloid white cells	27863252	-0.0603	0.0285	-2.114	0.0345	0.0059	0.0057	0.1562	0.018	8.67778	1.0175	0.0304	BLOO19
HbA1c	20858683	0.0245	0.0721	0.3404	0.7335	0.0087	0.0048	0.0628	0.0113	5.55752	0.9994	0.0071	GLYC06
HbA1c European	28898252	0.0266	0.0448	0.5942	0.5524	0.0089	0.005	0.0608	0.0074	8.21622	0.9194	0.009	GLYC22
Heart Rate	23583979	0.0203	0.0474	0.4276	0.669	-0.0027	0.0052	0.0838	0.009	9.31111	1.0122	0.0085	HEAR01
Heavy versus never smoker in UKBileve	28166213	0.3726	0.0441	8.4571	2.74E-17	0.0425	0.0059	0.2641	0.0173	15.2659	1.0524	0.0083	SMOK05
Height (2018)	30124842	-0.0209	0.0204	-1.0213	0.3071	0.0016	0.0111	0.5041	0.0229	22.0131	1.5263	0.1106	HEIG08
Height 2014	25282103	-0.0122	0.0252	-0.482	0.6298	-0.0151	0.0078	0.3416	0.0174	19.6322	1.2274	0.0299	HEIG03
Height female 2013	23754948	-0.0476	0.0344	-1.3846	0.1662	-7.00E-04	0.0056	0.249	0.0172	14.4767	0.8244	0.0104	HEIG04F
Height male 2013	23754948	0.0299	0.0357	0.8399	0.401	-0.0098	0.0051	0.2601	0.017	15.3	0.8338	0.0098	HEIG04M
Hematocrit	27863252	-0.0565	0.0324	-1.7418	0.0815	-0.0108	0.0054	0.1311	0.0126	10.4048	1.0117	0.0245	BLOO20
Hemoglobin concentration	27863252	-0.0463	0.0302	-1.5332	0.1252	-0.0123	0.0053	0.1292	0.0116	11.1379	1.0098	0.0236	BLOO03
HGF	27989323	NA	NA	NA	NA	0.0071	0.0044	-0.0305	0.0574	-0.531359	1.0088	0.0079	INFL09
High FEV1 versus average FEV1 heavy smokers	28166213	0.0632	0.0675	0.9364	0.349	-0.0035	0.0044	0.1797	0.0358	5.01955	1.0005	0.0071	LUNG06
High FEV1 versus average FEV1 never smokers	28166213	0.1586	0.0712	2.228	0.0259	-0.0093	0.0051	0.2111	0.0334	6.32036	1.0152	0.0065	LUNG03
High light scatter percentage of red cells	27863252	-0.005	0.0302	-0.1647	0.8691	0.0059	0.0054	0.1654	0.0185	8.94054	1.0253	0.0439	BLOO21
High light scatter reticulocyte count	27863252	-0.0126	0.0296	-0.4251	0.6708	0.0045	0.0054	0.1658	0.019	8.72632	1.0256	0.0436	BLOO22
Hip circumference all ancestries	25673412	0.0412	0.0298	1.3815	0.1671	-2.00E-04	0.0056	0.1496	0.009	16.6222	0.7528	0.0088	HIPC02
Hip circumference all ancestries BMI-adjusted	25673412	-0.0272	0.0326	-0.8341	0.4042	-0.0081	0.0058	0.1462	0.0088	16.6136	0.8053	0.0091	HIPC04
Hip circumference all ancestries female	25673412	0.034	0.0329	1.0346	0.3009	0.001	0.005	0.1772	0.0105	16.8762	0.8131	0.0078	HIPC02F
Hip circumference all ancestries female BMI-adjusted	25673412	-0.0278	0.0374	-0.743	0.4575	-0.0052	0.0053	0.155	0.0115	13.4783	0.8569	0.0081	HIPC04F
Hip circumference all ancestries male	25673412	0.0673	0.0415	1.6238	0.1044	-0.0029	0.0062	0.1897	0.017	11.1588	0.8694	0.0095	HIPC02M
Hip circumference all ancestries male BMI-adjusted	25673412	-0.0015	0.0419	-0.0352	0.9719	-0.0095	0.0058	0.2034	0.0165	12.3273	0.8658	0.0094	HIPC04M
Hip circumference European	25673412	0.0404	0.03	1.3478	0.1777	3.65E-05	0.0057	0.1499	0.009	16.6556	0.7559	0.0087	HIPC01
Hip circumference European BMI-adjusted	25673412	-0.0279	0.0329	-0.8478	0.3966	-0.0083	0.0058	0.1465	0.0089	16.4607	0.8075	0.0092	HIPC03
Hip circumference European female	25673412	0.0339	0.0331	1.0258	0.305	0.001	0.005	0.1755	0.0103	17.0388	0.8153	0.0077	HIPC01F
Hip circumference European female BMI-adjusted	25673412	-0.026	0.0375	-0.6925	0.4886	-0.0058	0.0053	0.1553	0.0118	13.161	0.8602	0.0084	HIPC03F
Hip circumference European male	25673412	0.0649	0.0416	1.5591	0.119	-0.0023	0.0063	0.1897	0.0166	11.4277	0.8718	0.0092	HIPC01M
Hip circumference European male BMI-adjusted	25673412	-0.0037	0.0419	-0.0878	0.93	-0.0092	0.0059	0.2043	0.0166	12.3072	0.8669	0.0095	HIPC03M
Histidine	27005778	-0.1481	0.1527	-0.97	0.332	0.0023	0.0045	0.0353	0.0236	1.49576	1.0036	0.0074	AMIN04
HOMA-B: beta-cell function (age- & sex-adjusted)	20081858	-0.0487	0.0642	-0.758	0.4484	0.0047	0.0045	0.0893	0.0143	6.24476	0.9895	0.0067	GLYC02
HOMA-IR: insulin resistance (age- & sex-adjusted)	20081858	-0.0227	0.0718	-0.3157	0.7522	0.0069	0.0042	0.0671	0.0129	5.20155	1.0038	0.0067	GLYC07
Household income	27818178	-0.2577	0.0503	-5.1247	2.98E-07	-0.0278	0.0047	0.0601	0.0057	10.5439	1.029	0.0074	INCO01
Household income, one person per household	27818178	-0.2653	0.0497	-5.3337	9.62E-08	-0.0285	0.0046	0.0716	0.0069	10.3768	1.0298	0.007	INCO02
IL-15RA	28240269	NA	NA	NA	NA	0.0029	0.006	-0.3395	0.5544	-0.612374	0.9992	0.0079	INFL11
IL-7	27989323	NA	NA	NA	NA	0.0019	0.0048	-0.0506	0.1461	-0.346338	1.0128	0.0083	INFL14
IL10	27989323	NA	NA	NA	NA	0.0016	0.005	-0.0141	0.0798	-0.176692	1.0172	0.0125	INFL12
IL10RB	28240269	-0.1621	0.349	-0.4644	0.6423	-0.002	0.0062	0.3362	0.5917	0.568193	1.0013	0.0081	INFL10
IL12RB1	28240269	NA	NA	NA	NA	0.0068	0.0063	-0.1445	0.6223	-0.232203	1.0031	0.0081	INFL29
IL18R1	28240269	0.0301	0.0702	0.4293	0.6677	3.00E-04	0.0062	4.6138	3.4704	1.32947	0.9581	0.0239	INFL30
Immature fraction of reticulocytes	27863252	-0.0184	0.0347	-0.5304	0.5959	0.0067	0.0055	0.1179	0.0143	8.24476	1.0285	0.0407	BLOO23
Infant Head Circumference	22504419	-0.1465	0.0797	-1.8385	0.066	0.0028	0.0056	0.2328	0.0469	4.96375	0.99	0.0068	HEAD01
Inflammatory bowel diseases (ulcerative colitis + Crohn's disease)	26192919	0.0615	0.0392	1.5714	0.1161	-0.0074	0.0054	0.3316	0.0343	9.66764	1.0532	0.0104	INFB01
Insomnia	28604731	0.2761	0.0521	5.2995	1.16E-07	0.0179	0.0052	0.0481	0.0049	9.81633	1.0017	0.007	INSO01
Insomnia (2019)	30804565	0.2258	0.0372	6.066	1.31E-09	0.0426	0.0057	0.0459	0.0021	21.8571	1.0134	0.0088	INSO02
Insomnia female	28604731	0.2634	0.073	3.6109	3.00E-04	0.0144	0.0049	0.0488	0.0084	5.80952	1.0038	0.0066	INSO01F
Insomnia male	28604731	0.2553	0.0683	3.7366	2.00E-04	0.011	0.0052	0.0609	0.009	6.76667	0.9934	0.0073	INSO01M
Intelligence	28530673	0.0312	0.0374	0.8331	0.4048	-0.0084	0.0053	0.188	0.0103	18.2524	1.0102	0.0082	INTE02
Intelligence (Cognitive ability)	29942086	0.0212	0.0299	0.7088	0.4784	-0.0036	0.0067	0.1908	0.0068	28.0588	1.0502	0.0132	INTE03
Internalizing	24839885	0.0947	0.3113	0.3041	0.7611	9.00E-04	0.0044	0.1204	0.2255	0.533925	1.0137	0.0062	INTZ01
Isoleucine	27005778	0.0298	0.0792	0.3756	0.7072	0.0027	0.0039	0.0726	0.0232	3.12931	0.9937	0.0067	AMIN05
IVGTT: AIR	28490609	-0.0415	0.141	-0.2941	0.7686	1.00E-04	0.0041	0.1367	0.0939	1.4558	1.0035	0.007	GLYC37
IVGTT: AIR BMI- & insulin sensitivity (SI)-adjusted	28490609	-0.0404	0.1225	-0.3296	0.7417	0.001	0.0043	0.1706	0.0989	1.72497	0.9952	0.007	GLYC38
IVGTT: AIR insulin sensitivity (SI)-adjusted	28490609	-0.0193	0.132	-0.1458	0.8841	0.0012	0.0043	0.1475	0.096	1.53646	0.9971	0.0069	GLYC39
IVGTT: DI	28490609	0.0886	0.1015	0.8732	0.3826	-5.00E-04	0.0042	0.2296	0.0874	2.627	0.9961	0.0061	GLYC43
IVGTT: DI BMI-adjusted	28490609	0.1054	0.1235	0.8536	0.3933	-5.00E-04	0.0043	0.1653	0.0897	1.84281	0.9976	0.0064	GLYC44
IVGTT: ISR	28490609	NA	NA	NA	NA	0.0041	0.0048	-0.2998	0.3399	-0.882024	0.9973	0.0067	GLYC45
IVGTT: ISR BMI-adjusted	28490609	NA	NA	NA	NA	0.0048	0.0047	-0.3127	0.3381	-0.924874	0.9968	0.0066	GLYC46
IVGTT: Peak	28490609	NA	NA	NA	NA	NA	NA	0.0297	0.0891	0.333333	1.0071	0.0067	GLYC40
IVGTT: Peak BMI- & insulin sensitivity (SI)-adjusted	28490609	-0.1105	0.4526	-0.2441	0.8071	2.00E-04	0.0042	0.041	0.0959	0.427529	1.0029	0.0067	GLYC41
Lactate	27005778	0.2542	0.1711	1.4851	0.1375	-0.0012	0.0048	0.0257	0.0183	1.40437	1.0099	0.0064	GLYC12
Lean mass (fat free mass)	30593698	0.0735	0.0227	3.2317	0.0012	0.0265	0.007	0.2898	0.0117	24.7692	1.1146	0.0284	LEAN06
Lean mass (fat free mass) anorexia-free	30593698	0.0896	0.0269	3.3274	9.00E-04	0.0128	0.006	0.2996	0.0144	20.8056	1.0616	0.0175	LEAN04
Lean mass (fat free mass) anorexia-free female	30593698	0.0617	0.0338	1.8265	0.0678	0.0113	0.005	0.2989	0.0164	18.2256	1.0216	0.01	LEAN04F
Lean mass (fat free mass) anorexia-free male	30593698	0.0973	0.0301	3.2285	0.0012	0.0086	0.0057	0.3371	0.0198	17.0253	1.0391	0.0142	LEAN04M
Lean mass (fat free mass) anorexia-free meta-analysis of males and females	30593698	0.078	0.0271	2.8783	0.004	0.0144	0.0057	0.2904	0.0135	21.5111	1.057	0.0162	LEAN04B
Lean mass (fat free mass) female	30593698	0.0588	0.0261	2.2499	0.0245	0.0335	0.0065	0.2951	0.0123	23.9919	1.0509	0.0156	LEAN06F
Lean mass (fat free mass) healthy female	30593698	0.0595	0.0332	1.7911	0.0733	0.013	0.005	0.2997	0.0165	18.1636	1.023	0.0102	LEAN05F
Lean mass (fat free mass) healthy male	30593698	0.097	0.0302	3.213	0.0013	0.0085	0.0057	0.3373	0.0198	17.0354	1.0393	0.0141	LEAN05M
Lean mass (fat free mass) healthy meta	30593698	0.0764	0.027	2.8326	0.0046	0.0158	0.0057	0.2898	0.0135	21.4667	1.0586	0.0163	LEAN05B
Lean mass (fat free mass) male	30593698	0.0771	0.0251	3.0686	0.0022	0.012	0.0062	0.3291	0.0154	21.3701	1.0623	0.0198	LEAN06M
Lean mass (fat free mass) mass healthy	30593698	0.0886	0.0269	3.2964	0.001	0.0135	0.006	0.2989	0.0144	20.7569	1.0628	0.0175	LEAN05
Lean mass (fat free mass) meta-analysis of males and females	30593698	0.0672	0.0228	2.9442	0.0032	0.0347	0.0071	0.2836	0.0112	25.3214	1.1111	0.0267	LEAN06B
Leptin (BMI-adjusted)	26833098	0.0446	0.0643	0.6946	0.4873	-6.24E-05	0.0047	0.0953	0.0175	5.44571	1.0033	0.0068	GLYC13
Leptin (not BMI-adjusted)	26833098	0.1047	0.0652	1.6054	0.1084	0.003	0.0049	0.0999	0.0159	6.28302	0.9938	0.0067	GLYC14
Leucine	27005778	0.013	0.0944	0.1374	0.8907	0.0026	0.004	0.0474	0.0202	2.34653	1.0087	0.0067	AMIN06
LIF-R	28240269	-0.1003	0.1616	-0.6207	0.5348	2.00E-04	0.0061	0.8953	0.5856	1.52886	0.988	0.0083	INFL31
Lifecourse bone mineral density: -15	29304378	-0.0661	0.0554	-1.1939	0.2325	-2.83E-05	0.0043	0.3503	0.0412	8.50243	0.9669	0.0062	OSTE10
Lifecourse bone mineral density: 15-30	29304378	0.1418	0.1461	0.9702	0.3319	-0.0087	0.0047	0.1324	0.106	1.24906	1.0078	0.0065	OSTE09
Lifecourse bone mineral density: 30-45	29304378	0.0185	0.0603	0.3061	0.7595	-0.001	0.0045	0.3164	0.052	6.08462	1.0027	0.0063	OSTE08
Lifecourse bone mineral density: 45-60	29304378	-0.0987	0.0504	-1.959	0.0501	0.0059	0.005	0.3597	0.0384	9.36719	0.9927	0.0075	OSTE07
Lifecourse bone mineral density: 60+	29304378	-0.0122	0.048	-0.2534	0.7999	0.0022	0.0049	0.324	0.0355	9.12676	0.9902	0.0077	OSTE06
Lifecourse bone mineral density: meta-analysis	29304378	-0.0317	0.0354	-0.8972	0.3696	9.00E-04	0.005	0.2682	0.0219	12.2466	0.9987	0.0118	OSTE11
Lifetime cannabis use	27023175	0.3549	0.0674	5.2675	1.38E-07	0.0066	0.0052	0.0895	0.016	5.59375	0.9998	0.0067	CANU01
Lifetime probable anxiety diagnosis	31748690	0.5541	0.0387	14.3024	2.11E-46	0.2301	0.0053	0.1042	0.0069	15.1014	0.99	0.007	ANXI03
Lifetime probable anxiety diagnosis female	31748690	0.566	0.0449	12.5915	2.35E-36	0.1897	0.005	0.1361	0.0117	11.6325	0.9841	0.0065	ANXI03F
Lifetime probable anxiety diagnosis male	31748690	0.5098	0.073	6.9805	2.94E-12	0.1231	0.0049	0.0722	0.012	6.01667	1.0015	0.0058	ANXI03M
Log10 Ferritin (iron metabolism)	25352340	-0.1616	0.1011	-1.599	0.1098	0.0075	0.0072	0.0382	0.0128	2.98438	1.0309	0.0095	IRON01
Loneliness: Case-control	27629369	0.4344	0.15	2.895	0.0038	-0.0067	0.0049	0.1175	0.06	1.95833	1.0024	0.0068	LONE03
Loneliness: Linear	27629369	0.4293	0.1595	2.6913	0.0071	-0.0049	0.0046	0.1033	0.0593	1.74199	1.0064	0.0063	LONE01
Longest 10% survival	27015805	-0.1361	0.0578	-2.3537	0.0186	-0.0107	0.0052	0.0142	0.0016	8.875	1.0614	0.0084	LONG07
Low FEV1 versus average FEV1 heavy smokers	28166213	0.1604	0.0758	2.1177	0.0342	-0.0071	0.0043	0.0957	0.0243	3.93827	0.995	0.0062	LUNG04
Low FEV1 versus average FEV1 never smokers	28166213	0.1015	0.0695	1.4606	0.1441	-0.003	0.0049	0.1558	0.0238	6.54622	0.9961	0.0062	LUNG01
Low FEV1 versus high FEV1 heavy smokers	28166213	0.0181	0.0449	0.4042	0.6861	-0.001	0.0049	0.4611	0.0435	10.6	0.9956	0.0069	LUNG05
Low FEV1 versus high FEV1 never smokers	28166213	-0.0514	0.0447	-1.1496	0.2503	0.0079	0.0056	0.6211	0.0448	13.8638	1.0133	0.0069	LUNG02
Lymphocyte count	27863252	0.0148	0.0269	0.5522	0.5808	0.0093	0.0055	0.1788	0.0146	12.2466	0.9712	0.0212	BLOO11
Lymphocyte percentage of white cells	27863252	0.0388	0.0293	1.3253	0.1851	0.0028	0.0052	0.1452	0.0112	12.9643	0.968	0.0156	BLOO24
MA (microalbuminuria)	26631737	-0.0366	0.1251	-0.2922	0.7701	0.0092	0.0048	0.014	0.0078	1.79487	1.0077	0.0067	URIN05
Major depressive disorder (CONVERGE)	26176920	0.0224	0.0806	0.2783	0.7808	-0.016	0.0058	0.2575	0.0545	4.72477	1.0249	0.0088	DEPR04F
Major depressive disorder (PGC1)	22472876	0.5163	0.0766	6.7378	1.61E-11	2.00E-04	0.0055	0.156	0.0262	5.9542	1.0107	0.0066	DEPR03
Major depressive disorder (PGC2 + 23andme, no UKBiobank)	29700475	0.5702	0.0305	18.7246	3.12E-78	0.0026	0.0056	0.0557	0.0025	22.28	1.014	0.0095	DEPR06
Major depressive disorder (PGC2 + 23andme)	29700475	0.5927	0.0293	20.2095	8.07E-91	0.0147	0.0058	0.0577	0.0025	23.08	1.0131	0.0097	DEPR01
Major depressive disorder (PGC2, no 23andme, no UKBiobank)	29700475	0.629	0.0402	15.6392	3.93E-55	0.0014	0.0054	0.0725	0.0045	16.1111	0.9959	0.0074	DEPR07
Male pattern baldness	28196072	-0.0428	0.0344	-1.2427	0.214	-9.00E-04	0.0051	0.3005	0.0436	6.8922	1.0358	0.019	BALD01
MCP-2	28240269	NA	NA	NA	NA	0.0031	0.0063	-0.0891	0.6297	-0.141496	1.0044	0.0085	INFL16
MCP3	27989323	NA	NA	NA	NA	0.005	0.0054	-0.853	0.5725	-1.48996	1.0123	0.0074	INFL17
Mean corpuscular hemoglobin concentration MCHC	27863252	0.0391	0.0355	1.1011	0.2708	-0.0024	0.0053	0.0925	0.0102	9.06863	0.9864	0.0179	BLOO25
Mean corpuscular hemoglobin MCH	27863252	0.0309	0.0261	1.1837	0.2365	-0.0018	0.0054	0.2223	0.0255	8.71765	1.0069	0.0401	BLOO26
Mean corpuscular volume	27863252	0.0269	0.026	1.0312	0.3024	-0.0016	0.0055	0.2377	0.0256	9.28516	1.0059	0.0382	BLOO27
Mean diameter for HDL particles	27005778	0.0011	0.0803	0.014	0.9888	-0.0013	0.0045	0.118	0.0292	4.0411	1.0089	0.0186	CHOL09
Mean diameter for LDL particles	27005778	0.105	0.1314	0.7997	0.4239	9.00E-04	0.005	0.0483	0.0259	1.86486	1.0005	0.0119	LIPO15
Mean diameter for VLDL particles	27005778	-0.0211	0.0737	-0.2864	0.7746	0.002	0.0046	0.1328	0.0341	3.89443	0.9914	0.0083	LIPO16
Mean platelet volume	27863252	0.032	0.0358	0.895	0.3708	-0.0054	0.008	0.2652	0.0381	6.96063	1.0042	0.0462	BLOO29
Memory	27046643	0.0012	0.0548	0.0217	0.9827	0.0129	0.0047	0.0425	0.0049	8.67347	0.9998	0.0065	MEMO01
Metabolites: acetate (ketone bodies)	27005778	-0.0505	0.0983	-0.5138	0.6074	0.0068	0.0048	0.0569	0.0188	3.0266	1.0005	0.0066	KETO01
Metabolites: Acetoacetate (ketone bodies)	27005778	-0.0097	0.0944	-0.1029	0.9181	-0.0013	0.0042	0.0725	0.0278	2.60791	0.9805	0.0071	KETO02
Mono-unsaturated fatty acids	27005778	0.0471	0.0955	0.4932	0.6219	-0.0017	0.0044	0.1053	0.0426	2.47183	0.9881	0.0075	FATT22
Monocyte count	27863252	0.0382	0.0277	1.3783	0.1681	-0.0028	0.0055	0.1867	0.0218	8.56422	1.0472	0.0343	BLOO05
Monocyte percentage of white cells	27863252	0.0538	0.029	1.8563	0.0634	-0.0089	0.0057	0.1682	0.0209	8.04785	1.0374	0.0355	BLOO28
Mother attained age	27015805	0.1765	0.0496	3.5606	4.00E-04	0.0088	0.005	0.0172	0.0016	10.75	1.0911	0.0089	LONG05
Mother's age at death	27015805	-0.1869	0.0572	-3.2697	0.0011	-0.0172	0.0055	0.0137	0.0015	9.13333	1.0609	0.0073	LONG02
Multiple sclerosis	17660530	-0.0295	0.0773	-0.3816	0.7028	0.0032	0.0057	0.2853	0.1638	1.74176	1.0229	0.0099	SCLE01
Multiple sclerosis	21833088	0.2399	0.1325	1.8107	0.0702	-0.0083	0.0059	0.0519	0.0281	1.84698	1.0583	0.0093	SCLE02
Myeloid white cell count	27863252	-0.0296	0.0278	-1.0664	0.2862	0.0065	0.0054	0.1625	0.0178	9.12921	0.9633	0.0202	BLOO10
N-6 Fatty Acids: 20:4n6 (arachidonic acid)	24823311	-0.2828	0.2381	-1.1875	0.235	0.0039	0.0052	0.0629	0.0656	0.958841	1.0394	0.0262	FATT04
Neuroticism 150K healthy female.	30593698	0.2819	0.0483	5.835	5.38E-09	0.0424	0.0054	0.1047	0.0101	10.3663	1	0.0082	NEUR03F
Neuroticism 150K healthy male.	30593698	0.317	0.0521	6.0841	1.17E-09	0.0442	0.0051	0.1014	0.0135	7.51111	1.0072	0.0103	NEUR03M
Neuroticism 150K healthy meta-analysis.	30593698	0.3066	0.0387	7.9175	2.42E-15	0.0608	0.0055	0.101	0.0082	12.3171	1.0032	0.0113	NEUR03B
Neuroticism 300K female.	30593698	0.3144	0.0359	8.7642	1.88E-18	0.0549	0.0055	0.122	0.0073	16.7123	0.9962	0.0095	NEUR02F
Neuroticism 300K meta-analysis.	30593698	0.3395	0.0317	10.7003	1.01E-26	0.0811	0.0059	0.1126	0.006	18.7667	1.0056	0.0124	NEUR02B
Neuroticism 300K meta-analysis male	30593698	0.3457	0.0414	8.353	6.65E-17	0.0602	0.0057	0.114	0.0093	12.2581	1.008	0.0108	NEUR02M
Neuroticism.	27089181	0.4258	0.04	10.6468	1.81E-26	0.0302	0.0055	0.0888	0.0074	12	0.9907	0.0118	NEUR01
Neutrophil count	27863252	-0.0348	0.0284	-1.2236	0.2211	0.0072	0.0055	0.1581	0.0185	8.54595	0.9577	0.0205	BLOO06
Neutrophil percentage of granulocytes	27863252	0.0371	0.0298	1.2466	0.2125	-0.0074	0.0053	0.1581	0.0173	9.13873	0.9585	0.022	BLOO31
Neutrophil percentage of white cells	27863252	-0.04	0.029	-1.3771	0.1685	-0.001	0.0052	0.14	0.012	11.6667	0.9567	0.0165	BLOO32
number of sexual partners (risky behaviour)	30643258	0.5514	0.0256	21.5564	4.61E-103	0.1119	0.006	0.0994	0.0034	29.2353	1.0085	0.0097	RISK03
Obesity class 1	23563607	0.1106	0.0318	3.4796	5.00E-04	2.00E-04	0.0055	0.1699	0.0087	19.5287	0.7988	0.0086	OBES01
Obesity class 2	23563607	0.1131	0.0417	2.7126	0.0067	0.0012	0.0066	0.161	0.0107	15.0467	0.8776	0.0086	OBES02
Obesity class 3	23563607	0.1088	0.0572	1.9022	0.0572	7.00E-04	0.0063	0.1177	0.0131	8.98473	0.9385	0.0088	OBES03
Obsessive compulsive disorder	28761083	0.1426	0.066	2.1598	0.0308	-0.005	0.0048	0.3355	0.0489	6.86094	0.9904	0.0065	OCDI01
Offspring birth weight	29309628	-0.0785	0.0507	-1.5488	0.1214	0.0102	0.0047	0.0823	0.0083	9.91566	1.0095	0.0066	WEIG05F
OGTT: area under the insulin curve (AUC ins)	24699409	0.0099	0.2111	0.0467	0.9628	-0.0038	0.0051	0.0577	0.1084	0.532288	1.0098	0.0077	GLYC33
OGTT: corrected insulin response	24699409	-0.066	0.128	-0.5157	0.606	-8.00E-04	0.0051	0.1476	0.0846	1.74468	1.0009	0.0062	GLYC26
OGTT: corrected insulin response adj. for insulin sensitivity (ISI)	24699409	-0.1505	0.1825	-0.8246	0.4096	6.00E-04	0.0051	0.0963	0.0946	1.01797	1.0054	0.0063	GLYC27
OGTT: disposition index	24699409	-0.0578	0.1431	-0.4041	0.6861	-8.00E-04	0.005	0.126	0.0884	1.42534	1.0032	0.0068	GLYC29
OGTT: incremental insulin at 30 min of OGTT	24699409	-0.033	0.1483	-0.2224	0.824	-0.001	0.0052	0.1247	0.0942	1.32378	1.003	0.0072	GLYC31
OGTT: insulin level at 30 min of OGTT	24699409	-0.067	0.2335	-0.2872	0.774	-0.0015	0.0053	0.0567	0.0958	0.591858	1.0065	0.0067	GLYC30
OGTT: insulin level at 30 min of OGTT adj. for BMI	24699409	0.037	0.1867	0.1983	0.8428	-0.0049	0.0051	0.0905	0.0876	1.03311	1.0113	0.0068	GLYC32
OGTT: ratio between area under the insulin and glucose curves (AUC ins/AUC gluc)	24699409	NA	NA	NA	NA	NA	NA	0.024	0.1098	0.218579	1.0111	0.0078	GLYC28
Omega-3 fatty acids	27005778	0.1228	0.0856	1.4344	0.1515	-0.0031	0.0048	0.1566	0.0408	3.83824	0.9903	0.0076	FATT24
Omega-6 to total FAs ratio	27005778	0.0987	0.1311	0.753	0.4515	-0.0022	0.0045	0.0638	0.0462	1.38095	1.0175	0.0093	FATT25
Omega-9 and saturated fatty acids	27005778	0.0948	0.1075	0.8818	0.3779	-0.0027	0.0042	0.0862	0.0441	1.95465	0.996	0.0076	FATT26
Openness to Experience (NEO five factor inventory)	21173776	0.3015	0.0949	3.1775	0.0015	0.0048	0.0058	0.107	0.0272	3.93382	0.9911	0.0067	OPEN01
OPG	28240269	NA	NA	NA	NA	-0.0018	0.006	-0.5053	0.5832	-0.866427	0.9986	0.0079	INFL18
OSM	28240269	NA	NA	NA	NA	-0.0046	0.0067	-0.1937	0.5742	-0.337339	0.9982	0.0074	INFL33
Osteoporosis: femoral neck bone mineral density	26367794	-0.1086	0.0764	-1.4211	0.1553	-0.0025	0.0102	0.2534	0.0319	7.94357	0.9722	0.014	OSTE01
Osteoporosis: forearm bone mineral density	26367794	-0.6098	0.3837	-1.5891	0.112	0.0093	0.0121	0.1843	0.1424	1.29424	1.0176	0.0177	OSTE02
Osteoporosis: heel bone mineral density	28869591	-0.0355	0.0252	-1.4083	0.1591	-0.0038	0.0058	0.3764	0.0404	9.31683	1.0778	0.0297	OSTE04
Osteoporosis: lumbar spine bone mineral density	26367794	-0.1407	0.0752	-1.8717	0.0613	0.005	0.0099	0.2727	0.0378	7.21429	0.9867	0.0136	OSTE03
otPUFA (poly-insaturated fatty acids)	27005778	0.1566	0.1198	1.3071	0.1912	-0.0102	0.0046	0.1622	0.1012	1.60277	1.0133	0.0124	FATT29
Oversleeper	27494321	0.2869	0.0873	3.2876	0.001	5.00E-04	0.0051	0.0189	0.0041	4.60976	1.0165	0.0067	CHRO05
Overweight	23563607	0.0503	0.036	1.3986	0.1619	0.0092	0.0057	0.0878	0.0053	16.566	0.8179	0.0076	OVER01
Parents attained age	27015805	0.127	0.0392	3.2367	0.0012	0.0108	0.0054	0.0316	0.0023	13.7391	1.0952	0.0109	LONG04
Parents' age at death	27015805	-0.1521	0.0515	-2.9535	0.0031	-0.0148	0.0055	0.0191	0.0017	11.2353	1.0643	0.0084	LONG01
Pericardial adipose tissue volume	27918534	0.0763	0.0892	0.8556	0.3922	-0.0029	0.0056	0.1486	0.0422	3.52133	1.0146	0.0067	ADIP01
Pericardial adipose tissue volume adj. for height and weight	27918534	0.0017	0.0762	0.0218	0.9826	-8.00E-04	0.0055	0.1954	0.0462	4.22944	1.0213	0.0067	ADIP02
Pericardial adipose tissue volume adj. for height and weight female	27918534	0.0476	0.0896	0.5306	0.5957	-0.0023	0.0054	0.2544	0.0756	3.36508	1.0133	0.0069	ADIP02F
Pericardial adipose tissue volume adj. for height and weight male	27918534	-0.0175	0.0925	-0.1889	0.8502	-0.0016	0.0055	0.3005	0.0886	3.39165	1.024	0.0064	ADIP02M
Pericardial adipose tissue volume female	27918534	0.0674	0.1095	0.6155	0.5383	-0.0011	0.005	0.1883	0.0676	2.7855	1.0098	0.0063	ADIP01F
Pericardial adipose tissue volume male	27918534	0.1012	0.1149	0.8811	0.3783	-0.005	0.0058	0.2098	0.0911	2.30296	1.0158	0.007	ADIP01M
Persistent thin individuals versus controls	30677029	-0.027	0.0866	-0.3113	0.7556	0.003	0.0051	0.1713	0.0401	4.27182	0.9953	0.0069	THIN01
Persistent thin individuals vs severe early onset obesity	30677029	0.1429	0.0564	2.5357	0.0112	6.00E-04	0.0054	1.3152	0.1513	8.69266	0.9906	0.0063	THIN02
Phenylalanine	27005778	-0.0376	0.1011	-0.3721	0.7098	0.0057	0.0044	0.058	0.0222	2.61261	1.0028	0.0067	AMIN07
Phosphatidylcholine	27005778	NA	NA	NA	NA	-0.0049	0.0048	-0.0066	0.0386	-0.170985	1.0141	0.0092	PHLI02
Phospholipids in chylomicrons and largest VLDL particles	27005778	0.0062	0.0838	0.0738	0.9411	0.0056	0.0048	0.0975	0.0272	3.58456	0.9851	0.0069	PHLI03
Phospholipids in IDL	27005778	0.1388	0.1193	1.164	0.2444	-0.0087	0.0047	0.0582	0.0408	1.42647	1.0222	0.0191	PHLI04
Phospholipids in large HDL	27005778	0.0681	0.081	0.8415	0.4001	-0.0077	0.0047	0.1233	0.0309	3.99029	0.9995	0.0143	PHLI05
Phospholipids in large LDL	27005778	0.0492	0.1081	0.4553	0.6489	-0.0063	0.0047	0.0604	0.044	1.37273	1.0185	0.0212	PHLI06
Phospholipids in large VLDL	27005778	0.0374	0.0746	0.5011	0.6163	0.0014	0.0045	0.1155	0.0311	3.71383	0.9901	0.0067	PHLI07
Phospholipids in medium HDL	27005778	0.0565	0.0967	0.5841	0.5591	-0.0086	0.0048	0.0637	0.0229	2.78166	0.996	0.0076	PHLI08
Phospholipids in medium LDL	27005778	0.0558	0.0976	0.5715	0.5677	-0.0066	0.0046	0.0711	0.0419	1.6969	1.0094	0.0191	PHLI09
Phospholipids in medium VLDL	27005778	0.0676	0.0766	0.882	0.3778	-0.0013	0.0042	0.1099	0.033	3.3303	0.9976	0.0069	PHLI10
Phospholipids in small VLDL	27005778	0.0795	0.0774	1.0275	0.3042	-0.0044	0.0044	0.117	0.0342	3.42105	0.9986	0.0082	PHLI11
Phospholipids in very large HDL	27005778	-0.0303	0.0908	-0.3333	0.7389	-0.0015	0.0046	0.0911	0.0297	3.06734	1.0078	0.0165	PHLI01
Phospholipids in very large VLDL	27005778	0.0112	0.0816	0.1374	0.8907	0.0036	0.0046	0.1069	0.0283	3.77739	0.9858	0.0068	PHLI13
Phospholipids in very small VLDL	27005778	0.1476	0.0973	1.5164	0.1294	-0.0093	0.0046	0.0841	0.0371	2.26685	1.0154	0.0151	PHLI12
Physical activity (objectively-measured)	34753499	-0.142	0.0405	-3.5083	5.00E-04	-0.0149	0.0049	0.1425	0.0097	14.6907	0.9975	0.0073	PHYS01
Physical activity (objectively-measured) female	34753499	-0.1736	0.0521	-3.3299	9.00E-04	-0.0253	0.0053	0.1565	0.014	11.1786	1.0095	0.007	PHYS01F
Physical activity (objectively-measured) male	34753499	-0.1238	0.0598	-2.0693	0.0385	-0.0138	0.0051	0.1504	0.0182	8.26374	0.9937	0.0072	PHYS01M
Platelet count	27863252	-0.0335	0.0296	-1.1294	0.2587	0.0075	0.0059	0.2268	0.018	12.6	0.9972	0.0277	BLOO01
Platelet distribution width	27863252	0.0693	0.0309	2.2384	0.0252	-0.0059	0.0061	0.1681	0.0203	8.28079	0.9887	0.0291	BLOO34
Plateletcrit	27863252	-0.0305	0.0265	-1.153	0.2489	0.009	0.0053	0.2015	0.0171	11.7836	1.0191	0.0245	BLOO33
Primary Biliary Cirrhosis	26394269	0.0852	0.0583	1.4609	0.144	0.0084	0.0052	0.3763	0.0634	5.93533	1.0035	0.0097	CIRR01
Primary sclerosing cholangitis	27992413	-0.188	0.0694	-2.7111	0.0067	-2.00E-04	0.0057	0.1528	0.0346	4.41618	1.0064	0.0102	PRSC01
Problematic consequences of drinking (AUDIT-P)	30336701	0.342	0.0426	8.0366	9.23E-16	0.1226	0.0049	0.0598	0.0049	12.2041	1.0038	0.0065	ALCU03
PTSD African American	28439101	0.1769	0.1479	1.196	0.2317	0.0023	0.0038	0.0529	0.0452	1.17035	1.0054	0.0061	PTSD02
PTSD African American female	28439101	0.3652	0.4931	0.7406	0.459	-3.00E-04	0.0039	0.0283	0.0635	0.445669	1.0056	0.0054	PTSD02F
PTSD African American male	28439101	NA	NA	NA	NA	0.0022	0.0038	-0.078	0.1049	-0.743565	1.0048	0.006	PTSD02M
PTSD Avoidance symptoms	33510476	0.5592	0.0348	16.0572	5.09E-58	-0.0015	0.0052	0.0636	0.0038	16.7368	1.0439	0.0079
PTSD European	28439101	0.4319	0.1443	2.9937	0.0028	0.0037	0.0042	0.1208	0.0529	2.28355	0.9939	0.0059	PTSD03
PTSD European female	28439101	0.2619	0.0951	2.7528	0.0059	-8.00E-04	0.0047	0.4626	0.1229	3.76404	0.986	0.0062	PTSD03F
PTSD European male	28439101	0.4108	0.5915	0.6945	0.4874	0.0081	0.0048	0.0438	0.0921	0.47557	0.999	0.0057	PTSD03M
PTSD Hyperarousal symptoms	33510476	0.5043	0.0366	13.7805	3.34E-43	-7.00E-04	0.0055	0.0692	0.0038	18.2105	1.0582	0.0083
PTSD Mixed Ancestry	28439101	NA	NA	NA	NA	0.0064	0.0045	-0.0909	0.0447	-2.03356	1.0275	0.0054	PTSD01M
PTSD Mixed Ancestry	28439101	0.5077	0.241	2.107	0.0351	-0.0014	0.0042	0.0561	0.0378	1.48413	1.0093	0.0052	PTSD01F
PTSD Mixed Ancestry	28439101	0.6345	0.3197	1.9846	0.0472	0.0032	0.0039	0.0252	0.0219	1.15068	1.0128	0.006	PTSD01
PTSD MVP case control	33510476	0.398	0.0509	7.816	5.45E-15	-0.0067	0.0054	0.0344	0.003	11.4667	1.0253	0.0077
PTSD PGC2 case control	31594949	0.6454	0.0715	9.0285	1.74E-19	0.1025	0.0049	0.0166	0.0029	5.72414	1.0212	0.0066
PTSD Re-experiencing symptoms	33510476	0.4801	0.0364	13.1861	1.05E-39	-0.0019	0.0052	0.065	0.0037	17.5676	1.0508	0.0078
Pubertal growth: single height measurement at age 10 in girls	23449627	-0.1007	0.068	-1.4818	0.1384	0.0046	0.0054	0.5613	0.075	7.484	0.9587	0.0076	GROW01F
Pubertal growth: single height measurement at age 10 in girls and 12 in boys	23449627	0.0276	0.0529	0.5219	0.6018	-5.00E-04	0.0057	0.4309	0.0464	9.28664	0.9519	0.0078	GROW01
Pubertal growth: single height measurement at age 12 in boys	23449627	0.1784	0.0711	2.5095	0.0121	-0.006	0.0053	0.3969	0.0833	4.76471	0.9758	0.0077	GROW01M
Pubertal growth: standardized difference in height between age 14 and adult in females	23449627	-0.1773	0.1178	-1.5045	0.1325	-4.00E-04	0.005	0.2301	0.0809	2.84425	0.9825	0.0064	GROW02F
Pubertal growth: standardized difference in height between age 14 and adult in males	23449627	0.0104	0.0917	0.1133	0.9098	-0.0021	0.0052	0.4225	0.1123	3.76224	0.9759	0.007	GROW02M
Pubertal growth: standardized difference in height between age 14 and adult in males and females	23449627	-0.0297	0.0801	-0.3712	0.7105	-0.0028	0.0048	0.4497	0.1076	4.17937	0.9813	0.0068	GROW02
Pubertal growth: standardized difference in height between age 8 and adult in females	23449627	0.0809	0.0868	0.9329	0.3509	-0.0046	0.0057	0.3773	0.0894	4.22036	0.9825	0.0068	GROW03F
Pubertal growth: standardized difference in height between age 8 and adult in males	23449627	0.0138	0.0829	0.1666	0.8677	-0.0046	0.0051	0.384	0.0947	4.05491	0.9812	0.0069	GROW03M
Pubertal growth: standardized difference in height between age 8 and adult in males and females	23449627	0.0471	0.0711	0.6622	0.5079	-0.006	0.0054	0.3312	0.0491	6.74542	0.9714	0.0078	GROW03
Pyruvate	27005778	0.155	0.1261	1.2296	0.2189	-0.0023	0.0048	0.0363	0.0209	1.73684	1.0122	0.0066	GLYC15
Ratio of bisallylic groups to double bonds	27005778	0.0641	0.0587	1.0927	0.2745	-0.0094	0.0039	0.298	0.1116	2.67025	0.9769	0.0087	FATT06
Ratio of bisallylic groups to total fatty acids	27005778	0.0539	0.0613	0.8798	0.3789	-0.0089	0.0041	0.2778	0.0995	2.79196	0.9849	0.0077	FATT07
Ratio of visceral-to-subcutaneous adipose tissue volume	27918534	0.109	0.0683	1.5966	0.1104	-0.0042	0.0049	0.1569	0.0263	5.96578	1.0465	0.0065	ADIP08
Ratio of visceral-to-subcutaneous adipose tissue volume adj. for BMI	27918534	0.1238	0.0742	1.6697	0.095	-0.006	0.0049	0.1445	0.0256	5.64453	1.0533	0.0066	ADIP09
Ratio of visceral-to-subcutaneous adipose tissue volume adj. for BMI female	27918534	0.1338	0.0822	1.6293	0.1033	-0.0034	0.0047	0.1792	0.0443	4.04515	1.0545	0.0065	ADIP09F
Ratio of visceral-to-subcutaneous adipose tissue volume adj. for BMI male	27918534	0.0862	0.1036	0.8321	0.4053	-0.0057	0.0052	0.1709	0.0565	3.02478	1.0372	0.0064	ADIP09M
Ratio of visceral-to-subcutaneous adipose tissue volume female	27918534	0.1175	0.0804	1.462	0.1437	-4.00E-04	0.0049	0.1852	0.0404	4.58416	1.0507	0.0062	ADIP08F
Ratio of visceral-to-subcutaneous adipose tissue volume male	27918534	0.0877	0.0921	0.9529	0.3407	-0.0065	0.0051	0.2128	0.0573	3.71379	1.0323	0.0066	ADIP08M
Reaction time	27046643	0.0249	0.049	0.508	0.6114	0.0084	0.0048	0.0737	0.0056	13.1607	1.0089	0.0071	REAC01
Red blood cell count	27863252	-0.0601	0.0261	-2.3059	0.0211	-0.0082	0.0057	0.1867	0.0176	10.608	1.0023	0.0259	BLOO02
Red cell distribution width	27863252	-0.05	0.0241	-2.0714	0.0383	0.0061	0.005	0.1895	0.0231	8.20346	0.9684	0.0303	BLOO35
Reproductive behavior: Age First Birth	27798627	-0.3551	0.0368	-9.6381	5.52E-22	-0.0046	0.0056	0.0552	0.0031	17.8065	0.9522	0.0079	REPR01
Reproductive behavior: Age First Birth Female	27798627	-0.362	0.0422	-8.5807	9.43E-18	-0.0078	0.0054	0.0523	0.0036	14.5278	0.9696	0.0074	REPR01F
Reproductive behavior: Age First Birth Male	27798627	-0.3183	0.0523	-6.0889	1.14E-09	0.0057	0.0049	0.1139	0.0106	10.7453	0.9422	0.0066	REPR01M
Reproductive behavior: Number of Children Ever Born	27798627	0.2785	0.0463	6.0115	1.84E-09	7.00E-04	0.0046	0.0238	0.0017	14	0.9702	0.0071	REPR02
Reproductive behavior: Number of Children Ever Born Female	27798627	0.2697	0.0578	4.6697	3.02E-06	-1.00E-04	0.0051	0.022	0.0021	10.4762	0.9747	0.0063	REPR02F
Reproductive behavior: Number of Children Ever Born Male	27798627	0.2949	0.0669	4.4111	1.03E-05	2.00E-04	0.0047	0.0347	0.005	6.94	0.9708	0.0062	REPR02M
Reticulocyte count	27863252	-0.0161	0.0309	-0.5209	0.6024	0.0027	0.0061	0.169	0.0195	8.66667	1.0138	0.0414	BLOO04
Reticulocyte fraction of red cells	27863252	-0.0034	0.0288	-0.1183	0.9059	0.0049	0.0054	0.1703	0.0196	8.68878	1.0105	0.0421	BLOO36
Rheumatoid Arthritis 2014	24390342	0.0062	0.0401	0.1537	0.8779	0.0095	0.0047	0.1082	0.0197	5.49239	0.9443	0.0123	RHEU01
Rheumatoid Arthritis 2014 European	24390342	0.006	0.0407	0.1466	0.8834	0.0095	0.0046	0.1491	0.0268	5.56343	0.9425	0.0122	RHEU02
Schizophrenia PGC 2014	25056061	0.376	0.0271	13.8515	1.25E-43	0.006	0.0051	0.4477	0.0157	28.5159	1.0332	0.0109	SCHI01
Schizophrenia PGC 2014 European	25056061	0.3756	0.027	13.8935	6.94E-44	0.0063	0.005	0.4654	0.0167	27.8683	1.039	0.0108	SCHI02
Schizophrenia PGC 2018 Mixed ancestry	31740837	0.3729	0.0253	14.7234	4.56E-49	0.0059	0.0054	0.341	0.0112	30.4464	1.0551	0.0131	SCHI03
Schizophrenia PGC2 European + CLOZUK	29483656	0.3736	0.0293	12.7356	3.75E-37	0.0067	0.0078	0.4173	0.0153	27.2745	1.0643	0.0159	SCHI04
Schizophrenia-vs-bipolar	24280982	0.1662	0.0605	2.7466	0.006	-0.0021	0.0059	0.314	0.041	7.65854	1.0102	0.0083	SCBP02
Schizophrenia+bipolar	24280982	0.3185	0.0366	8.7032	3.23E-18	0.0035	0.0057	0.3764	0.0225	16.7289	1.0205	0.0091	SCBP01
Self-rated health	27864402	-0.402	0.0397	-10.1214	4.44E-24	-0.0297	0.0049	0.0971	0.0058	16.7414	1.0129	0.0075	HEAL01
Self-reported tiredness	28322280	0.5508	0.0491	11.2227	3.15E-29	0.0322	0.0046	0.0671	0.0058	11.569	0.9943	0.0066	TIRE01
Serum total cholesterol	27005778	0.1317	0.1103	1.1939	0.2325	-0.0104	0.0047	0.0665	0.0378	1.75926	1.0208	0.015	CHOL20
Serum total triglycerides	27005778	0.0543	0.0722	0.7523	0.4519	-0.0021	0.0043	0.1246	0.0355	3.50986	0.9922	0.0074	TRGL01
Severe early onset obesity vs controls	30677029	0.1914	0.0608	3.1482	0.0016	0.0061	0.0052	0.3229	0.0439	7.35535	0.9979	0.0068	OBES05
SIRT2	28240269	0.6313	0.7073	0.8925	0.3721	-0.015	0.0059	0.2776	0.5617	0.494214	0.9965	0.0086	INFL19
Sitting height ratio (SHR) Sitting/total height European	25865494	-0.0879	0.0583	-1.5063	0.132	0.0107	0.0047	0.4018	0.0512	7.84766	0.9793	0.0079	HEIG07
Sitting height ratio (SHR) Sitting/total height European female	25865494	-0.139	0.0814	-1.7081	0.0876	0.0066	0.0046	0.3702	0.0852	4.34507	0.9929	0.008	HEIG07F
Sitting height ratio (SHR) Sitting/total height European male	25865494	-0.0213	0.0731	-0.2919	0.7703	0.0081	0.0051	0.4567	0.0899	5.08009	0.9837	0.0076	HEIG07M
Sleep Duration	27494321	-0.0356	0.0489	-0.7292	0.4659	-0.0122	0.0048	0.0557	0.0052	10.7115	1.0188	0.0074	CHRO02
Sleep duration in children	27568811	0.0804	0.094	0.8553	0.3924	-0.0061	0.0045	0.1385	0.0439	3.1549	0.9825	0.0068	SLEE01
Sleep duration in children, BMI-adjusted	27568811	0.0586	0.093	0.6296	0.529	-0.0038	0.0049	0.1525	0.0449	3.39644	0.9786	0.0064	SLEE02
Social deprivation, as measured using Townsend scores	27818178	0.5033	0.0605	8.3193	8.85E-17	0.0316	0.0044	0.0379	0.0045	8.42222	1.0113	0.0064	INCO03
Sphingomyelins	27005778	NA	NA	NA	NA	-0.0039	0.004	-0.0044	0.0402	-0.109453	1.0155	0.0076	PHLI14
Stumvoll Insulin Sensitivity Index (ISI) age- & sex-adjusted	27416945	-0.0576	0.0844	-0.6827	0.4948	-0.0033	0.0048	0.0998	0.0298	3.34899	0.9881	0.007	GLYC24
Stumvoll Insulin Sensitivity Index (ISI) age-, sex- & BMI-adjusted	27416945	-0.0715	0.0738	-0.9686	0.3328	0.0032	0.0046	0.1219	0.0315	3.86984	0.9837	0.0074	GLYC25
Subcutaneous adipose tissue attenuation	27918534	0.1513	0.1497	1.0107	0.3122	-0.0056	0.0053	0.055	0.0372	1.47849	1.0576	0.0066	ADIP04
Subcutaneous adipose tissue attenuation female	27918534	0.0369	0.1153	0.3198	0.7491	-0.002	0.0048	0.1473	0.0699	2.1073	1.0392	0.007	ADIP04F
Subcutaneous adipose tissue attenuation male	27918534	0.2318	0.262	0.8847	0.3763	-0.0056	0.0052	0.0564	0.0833	0.677071	1.0651	0.0073	ADIP04M
Subcutaneous adipose tissue volume	27918534	0.0114	0.0647	0.1764	0.86	0.0074	0.0049	0.1631	0.0256	6.37109	1.0337	0.0066	ADIP03
Subcutaneous adipose tissue volume female	27918534	-0.0121	0.0766	-0.1577	0.8747	0.0049	0.0045	0.1988	0.0435	4.57011	1.0382	0.0059	ADIP03F
Subcutaneous adipose tissue volume male	27918534	0.024	0.0894	0.2688	0.7881	0.0062	0.0052	0.1827	0.0561	3.25668	1.0176	0.0062	ADIP03M
Subjective well-being: survey questions on life satisfaction, positive affect, or happiness	27089181	-0.5301	0.0478	-11.081	1.55E-28	-0.0158	0.0053	0.0249	0.002	12.45	1.0016	0.007	SUBJ01
Sum basophil neutrophil counts	27863252	-0.0277	0.0288	-0.9623	0.3359	0.0064	0.0058	0.1588	0.0184	8.63043	0.96	0.021	BLOO13
Sum eosinophil basophil counts	27863252	-0.052	0.0287	-1.8108	0.0702	0.0103	0.0053	0.1707	0.0202	8.4505	0.971	0.026	BLOO16
Sum neutrophil eosinophil counts	27863252	-0.0393	0.0286	-1.3715	0.1702	0.0078	0.0057	0.1587	0.018	8.81667	0.9624	0.0206	BLOO30
Systemic Lupus Erythematosus	26502338	0.102	0.0528	1.9322	0.0533	-0.0018	0.0051	0.2358	0.0407	5.79361	1.1061	0.0098	LUPU01
Tanner Stage: females	24770850	0.2799	0.2024	1.3824	0.1668	-0.0056	0.0057	0.0928	0.0778	1.1928	0.9868	0.007	TANN01F
Tanner Stage: males	24770850	-0.0608	0.2882	-0.2111	0.8328	0.0066	0.0057	0.0604	0.124	0.487097	1.0048	0.0075	TANN01M
Tanner Stage: males and females	24770850	0.1619	0.1415	1.1439	0.2527	-8.00E-04	0.0058	0.0949	0.0463	2.04968	0.9817	0.0067	TANN01
TNFB	27989323	NA	NA	NA	NA	0.0046	0.0054	-0.4366	0.3192	-1.36779	1.0087	0.0076	INFL20
TNFSF14	28240269	NA	NA	NA	NA	0.0068	0.0063	-0.4852	0.5746	-0.844414	1.0066	0.0082	INFL35
Tobacco: age of smoking initiation	20418890	-0.1018	0.091	-1.1187	0.2633	-0.0044	0.0044	0.0615	0.0177	3.47458	0.9991	0.0061	SMOK01
Tobacco: CPD (cigarets per day)	20418890	0.193	0.0748	2.5793	0.0099	0.0054	0.0047	0.0591	0.0161	3.67081	1.0058	0.0063	SMOK03
Tobacco: smoking cessation (former versus current smokers)	20418890	-0.2183	0.0747	-2.9204	0.0035	0.0024	0.0046	0.0617	0.0102	6.04902	1.0012	0.0062	SMOK02
Tobacco: smoking initiation (ever versus never been a regular smoker)	20418890	0.3453	0.0567	6.0866	1.15E-09	-8.00E-04	0.0054	0.0755	0.0064	11.7969	0.9966	0.006	SMOK04
Total body lean mass adulthood	28724990	-0.0164	0.0588	-0.2787	0.7805	0.005	0.0052	0.1285	0.0154	8.34416	1.0005	0.008	LEAN02
Total body lean mass childhood	28743860	-0.0077	0.0597	-0.1286	0.8977	8.00E-04	0.005	0.3942	0.0497	7.93159	0.9755	0.0063	LEAN01
Total body less head bone mineral density (TBLH-BMD) children	28743860	0.0526	0.0547	0.9602	0.337	4.00E-04	0.005	0.4289	0.0489	8.77096	0.9762	0.0063	OSTE05
Total cholesterol	20686565	-0.0555	0.0385	-1.4401	0.1498	0.0099	0.0045	0.1198	0.0204	5.87255	0.9041	0.0278	CHOL21
Total cholesterol in HDL	20686565	-0.0664	0.0414	-1.6054	0.1084	0.0025	0.0058	0.11	0.0202	5.44554	0.9294	0.0434	CHOL22
Total cholesterol in HDL	20686565	-0.0162	0.0879	-0.1849	0.8533	-0.0056	0.0047	0.11	0.0202	5.44554	0.9294	0.0434	CHOL22
Total cholesterol in IDL	27005778	0.1312	0.1091	1.2022	0.2293	-0.0095	0.0045	0.0735	0.0443	1.65914	1.0176	0.0191	CHOL24
Total cholesterol in large LDL	27005778	0.0436	0.1016	0.4291	0.6678	-0.0065	0.0045	0.0669	0.0447	1.49664	1.0141	0.022	CHOL25
Total cholesterol in large VLDL	27005778	-0.0083	0.0763	-0.1087	0.9134	0.0045	0.0043	0.1178	0.0289	4.07612	0.9913	0.0067	CHOL26
Total cholesterol in LDL	20686565	-0.0844	0.0505	-1.6734	0.0943	0.013	0.0053	0.094	0.0252	3.73016	0.9586	0.0438	CHOL27
Total cholesterol in LDL	27005778	0.0584	0.0991	0.5887	0.5561	-0.0071	0.0045	0.0692	0.0485	1.4268	1.0134	0.0232	CHOL28
Total cholesterol in medium HDL	27005778	0.0514	0.1119	0.4596	0.6458	-0.0058	0.0046	0.0496	0.0248	2	1.0004	0.0087	CHOL29
Total cholesterol in medium LDL	27005778	0.0387	0.0957	0.4039	0.6863	-0.0067	0.0044	0.0704	0.0449	1.56793	1.0122	0.0214	CHOL30
Total cholesterol in medium VLDL	27005778	0.0538	0.0729	0.7379	0.4606	-0.0017	0.0042	0.1241	0.034	3.65	0.9928	0.0073	CHOL31
Total cholesterol in small LDL	27005778	0.0762	0.0968	0.7873	0.4311	-0.0086	0.0045	0.0719	0.042	1.7119	1.0154	0.0186	CHOL32
Total cholesterol in small VLDL	27005778	0.0805	0.0841	0.9564	0.3389	-0.0044	0.0042	0.0892	0.0309	2.88673	1.0061	0.0093	CHOL33
Total cholesterol in very large HDL	27005778	-0.1446	0.1351	-1.0699	0.2847	0.0021	0.0043	0.0353	0.0233	1.51502	1.0121	0.0114	CHOL34
Total fatty acids	27005778	0.1045	0.113	0.9251	0.3549	-0.0021	0.0041	0.078	0.0463	1.68467	1.0062	0.0081	FATT31
Total lipids in chylomicrons and largest VLDL particles	27005778	-0.0334	0.0791	-0.4228	0.6724	0.0083	0.0045	0.1226	0.0276	4.44203	0.9889	0.0067	LIPI01
Total lipids in IDL	27005778	0.1326	0.1047	1.2658	0.2056	-0.009	0.0045	0.0762	0.0429	1.77622	1.0179	0.0181	LIPI02
Total lipids in large HDL	27005778	0.0535	0.0774	0.6917	0.4891	-0.0063	0.0045	0.1292	0.0312	4.14103	1.0002	0.0147	LIPI03
Total lipids in large LDL	27005778	0.0966	0.1012	0.9547	0.3398	-0.0094	0.0046	0.0782	0.0494	1.583	1.0131	0.0214	LIPI04
Total lipids in large VLDL	27005778	0.0135	0.0703	0.1926	0.8473	0.0028	0.0042	0.1367	0.03	4.55667	0.9863	0.0064	LIPI05
Total lipids in medium HDL	27005778	0.1256	0.1129	1.1126	0.2659	-0.009	0.0047	0.056	0.0258	2.17054	0.9973	0.0077	LIPI06
Total lipids in medium LDL	27005778	0.0755	0.0942	0.8007	0.4233	-0.0091	0.0045	0.0843	0.0478	1.7636	1.0087	0.0201	LIPI07
Total lipids in medium VLDL	27005778	0.0379	0.0666	0.5691	0.5693	4.00E-04	0.0041	0.1376	0.0342	4.02339	0.9867	0.0067	LIPI14
Total lipids in small HDL	27005778	0.135	0.1105	1.2213	0.222	-0.0112	0.0045	0.0538	0.026	2.06923	1.0022	0.0071	LIPI08
Total lipids in small LDL	27005778	0.0813	0.0898	0.9054	0.3653	-0.0086	0.0045	0.0885	0.0438	2.02055	1.0072	0.0171	LIPI09
Total lipids in small VLDL	27005778	0.0765	0.071	1.0778	0.2811	-0.004	0.0043	0.1411	0.0371	3.80323	0.9931	0.008	LIPI10
Total lipids in very large HDL	27005778	-0.0408	0.1025	-0.3979	0.6907	-5.00E-04	0.0043	0.0635	0.0269	2.36059	1.0142	0.0141	LIPI11
Total lipids in very large VLDL	27005778	0.0064	0.0708	0.0899	0.9284	0.0034	0.0045	0.1382	0.0295	4.68475	0.9782	0.007	LIPI12
Total lipids in very small VLDL	27005778	0.1317	0.0813	1.6195	0.1053	-0.0067	0.0044	0.1067	0.0354	3.01412	1.0097	0.0122	LIPI13
Total PTSD symtoms (MVP)	33510476	0.5282	0.035	15.0878	1.95E-51	-0.0011	0.0053	0.0714	0.0039	18.3077	1.0561	0.0081
TRAIL	27989323	NA	NA	NA	NA	-0.0055	0.0046	-0.0222	0.0528	-0.420455	1.0187	0.0114	INFL21
TRANCE	28240269	0.1452	0.1345	1.0791	0.2806	-0.0088	0.006	1.2776	0.5977	2.13753	0.9822	0.0075	INFL36
Transferrin (iron metabolism)	25352340	0.0989	0.0917	1.078	0.2811	-0.0029	0.0066	0.0469	0.0196	2.39286	1.0765	0.0207	IRON02
Transferrin saturation (iron metabolism)	25352340	-0.1802	0.1485	-1.213	0.2251	0.0038	0.0062	0.016	0.0106	1.50943	1.0319	0.0096	IRON03
Triglycerides	20686565	0.0873	0.041	2.1277	0.0334	0.0015	0.0054	0.1496	0.026	5.75385	0.8638	0.0144	TRGL03
Triglycerides in chylomicrons and largest VLDL particles	27005778	-0.0209	0.0851	-0.2461	0.8056	0.0052	0.0046	0.0909	0.0276	3.29348	0.9911	0.007	TRGL04
Triglycerides in IDL	27005778	0.1026	0.0788	1.3025	0.1927	-0.0058	0.0044	0.1068	0.0346	3.08671	1.0112	0.0147	TRGL05
Triglycerides in large VLDL	27005778	0.0276	0.0757	0.3647	0.7154	0.002	0.0044	0.1114	0.0293	3.80205	0.9892	0.0065	TRGL06
Triglycerides in medium VLDL	27005778	0.0723	0.0784	0.922	0.3565	5.00E-04	0.0042	0.0955	0.0305	3.13115	0.9998	0.0066	TRGL07
Triglycerides in small HDL	27005778	0.0688	0.0948	0.7264	0.4676	-0.0025	0.004	0.0649	0.0269	2.41264	0.9993	0.0083	TRGL08
Triglycerides in small VLDL	27005778	0.0425	0.0757	0.5612	0.5747	3.00E-04	0.0044	0.1204	0.0351	3.4302	0.9943	0.0073	TRGL09
Triglycerides in very large HDL	27005778	0.1188	0.0889	1.3369	0.1813	-0.0032	0.0045	0.0823	0.0255	3.22745	1.0154	0.0261	TRGL10
Triglycerides in very large VLDL	27005778	0.0126	0.0732	0.1718	0.8636	0.0025	0.0046	0.1187	0.0296	4.01014	0.9818	0.007	TRGL11
Triglycerides in very small VLDL	27005778	0.0864	0.0705	1.2258	0.2203	-0.0037	0.0044	0.1382	0.0365	3.7863	0.9988	0.0096	TRGL12
TWEAK	28240269	-0.2187	0.1519	-1.4401	0.1498	0.0067	0.0063	1.0622	0.6362	1.6696	0.9911	0.0086	INFL37
Type 2 Diabetes 2012	22885922	-0.025	0.0558	-0.4484	0.6539	0.0145	0.0054	0.0974	0.0106	9.18868	1.0126	0.0082	DIAB02
Type 2 diabetes dominance deviation model	26961502	-0.0057	0.0726	-0.0787	0.9373	-3.00E-04	0.0039	0.0117	0.0029	4.03448	0.9698	0.0049	DIAB07
Type-2 Diabetes 2017	28566273	0.0626	0.0374	1.6721	0.0945	0.0085	0.0054	0.0782	0.0057	13.7193	0.998	0.0095	DIAB05
Tyrosine	27005778	0.0164	0.0831	0.198	0.8431	-5.00E-04	0.0043	0.0713	0.0268	2.66045	0.9998	0.0067	AMIN08
UACR (urinary albumin-to-creatinine ratio)	26631737	0.0701	0.0807	0.8683	0.3852	0.003	0.0052	0.0453	0.0088	5.14773	0.9968	0.0069	URIN15
UACR_DM (urinary albumin-to-creatinine ratio, diabetes mellitus)	26631737	NA	NA	NA	NA	0.0023	0.0045	-0.0828	0.0649	-1.27581	1.0191	0.0062	URIN13
UACR_nonDM (urinary albumin-to-creatinine ratio, non diabetes mellitus)	26631737	0.0174	0.0805	0.216	0.829	0.0034	0.0051	0.053	0.0106	5	0.9954	0.0074	URIN14
Ulcerative Colitis	26192919	0.0434	0.0456	0.9527	0.3407	-0.001	0.005	0.2554	0.0328	7.78659	1.0474	0.01	ULCC01
Undersleeper	27494321	0.202	0.0537	3.7591	2.00E-04	0.0203	0.0046	0.0419	0.004	10.475	1.0055	0.0063	CHRO06
uPA	28240269	NA	NA	NA	NA	0.0056	0.0065	-1.017	0.5861	-1.7352	1.0113	0.0081	INFL38
Urate	23263486	0.0343	0.0587	0.5845	0.5589	0.0079	0.0064	0.1525	0.053	2.87736	0.8542	0.0452	URAT01
Urea	27005778	-0.1913	0.2197	-0.8705	0.384	-0.0016	0.0046	0.0207	0.0214	0.96729	0.9954	0.0061	URIN03
Valine	27005778	-0.0032	0.0892	-0.0363	0.971	2.00E-04	0.0042	0.059	0.0199	2.96482	1.0164	0.0077	AMIN09
VEGFA	28240269	NA	NA	NA	NA	0.0051	0.0062	-0.1767	0.5946	-0.297175	0.9948	0.0082	INFL39
Verbal-numerical reasoning	27046643	0.0106	0.0508	0.2083	0.835	-0.0132	0.0055	0.1965	0.0175	11.2286	1.0277	0.0076	REAS01
Visceral adipose tissue attenutation	27918534	0.0185	0.086	0.2153	0.8295	-0.0028	0.0051	0.1415	0.0411	3.44282	1.0417	0.0063	ADIP07
Visceral adipose tissue attenutation female	27918534	-0.075	0.0953	-0.7873	0.4311	-0.001	0.0047	0.1973	0.0713	2.76718	1.046	0.0067	ADIP07F
Visceral adipose tissue attenutation male	27918534	0.1672	0.1429	1.1704	0.2418	-0.0032	0.0055	0.1389	0.0795	1.74717	1.0327	0.0062	ADIP07M
Visceral adipose tissue volume	27918534	0.0699	0.0734	0.9524	0.3409	0.0055	0.0051	0.1381	0.025	5.524	1.0461	0.006	ADIP05
Visceral adipose tissue volume adj. for BMI	27918534	0.0793	0.0664	1.1943	0.2323	-0.002	0.0051	0.1634	0.0274	5.9635	1.0372	0.0067	ADIP06
Visceral adipose tissue volume adj. for BMI female	27918534	0.095	0.0716	1.328	0.1842	-0.0033	0.0049	0.2317	0.0421	5.50356	1.0413	0.0067	ADIP06F
Visceral adipose tissue volume adj. for BMI male	27918534	0.0524	0.0929	0.5641	0.5727	-0.0017	0.0053	0.215	0.0538	3.99628	1.0258	0.0066	ADIP06M
Visceral adipose tissue volume female	27918534	0.0549	0.0856	0.6415	0.5212	0.0051	0.0047	0.1544	0.0417	3.70264	1.0493	0.0062	ADIP05F
Visceral adipose tissue volume male	27918534	0.087	0.1003	0.8671	0.3859	0.0012	0.0053	0.1752	0.0573	3.05759	1.0324	0.0064	ADIP05M
Waist circumference all ancestries	25673412	0.0649	0.0281	2.3133	0.0207	0.0045	0.0058	0.1431	0.0088	16.2614	0.7395	0.0086	WAIS02
Waist circumference all ancestries BMI-adjusted	25673412	0.0166	0.0334	0.4957	0.6201	-0.0028	0.0054	0.1094	0.0069	15.8551	0.8234	0.0085	WAIS04
Waist circumference European	25673412	0.0649	0.028	2.3139	0.0207	0.0047	0.0058	0.1417	0.0087	16.2874	0.7411	0.0084	WAIS01
Waist circumference European BMI-adjusted	25673412	0.0162	0.0334	0.4849	0.6278	-0.0029	0.0054	0.1086	0.0068	15.9706	0.8247	0.0085	WAIS03
Waist circumference European female	25673412	0.0463	0.0332	1.3921	0.1639	0.0064	0.0054	0.1606	0.0097	16.5567	0.8092	0.007	WAIS01F
Waist circumference European male	25673412	0.1088	0.0401	2.7124	0.0067	-0.002	0.0063	0.1811	0.0171	10.5906	0.8575	0.0089	WAIS01M
Waist-hip ratio all ancestries	25673412	0.0804	0.0325	2.4751	0.0133	0.0045	0.0056	0.1028	0.0063	16.3175	0.8255	0.0077	WHIP04
Waist-hip ratio all ancestries BMI-adjusted	25673412	0.0388	0.036	1.0772	0.2814	0.0018	0.0052	0.0927	0.0077	12.039	0.852	0.0093	WHIP06
Waist-hip ratio EUR	25673412	0.0818	0.0327	2.4967	0.0125	0.0045	0.0056	0.1018	0.0063	16.1587	0.8288	0.0078	WHIP03
Waist-hip ratio EUR BMI-adjusted	25673412	0.0402	0.0363	1.1082	0.2678	0.0016	0.0052	0.0918	0.0076	12.0789	0.8547	0.0094	WHIP05
Weight EU female	23754948	0.0053	0.0379	0.1402	0.8885	0.0068	0.0056	0.1882	0.0108	17.4259	0.824	0.0072	WEIG04F
Weight EU male	23754948	0.1087	0.0399	2.7237	0.0065	-0.0072	0.0055	0.191	0.0128	14.9219	0.8627	0.0072	WEIG04M
White blood cell count	27863252	-0.0161	0.0271	-0.595	0.5519	0.0075	0.0056	0.1765	0.0166	10.6325	0.9663	0.0196	BLOO12

## Sheet: STable8 - top rg Lifetime
Supplementary Table 8: LDScore genetic correlation (rg) results for significantly genetically correlated phenotypes with self-reported lifetime trauma |rg| > 0.25 and rg |Z| statistic ≥ 5, a heritability Z statistics ≥ 5, mean chi-square > 1.02. Traits that met criteria and were selected for multivariate regression analyses in table 8A. Traits with |rg| > 0.25 and rg |Z| statistic ≥ 5 but were no…
A) 21 top rg traits included in analyses
GWAS				rg with self-reported trauma						Heritability			Assigned category for analyses
Phenotype	PMID	Year	mean chi2	rg	se	z	p	gcov_int	gcov_int_se	h2_obs	h2_obs_se	h2_obs_z
Major depressive disorder (PGC2 + 23andme)	29700475	2018	1.5273	0.5927	0.0293	20.2095	8.07e-91	0.0147	0.0058	0.0577	0.0024	24.0417	Psychiatric Disorder
Lifetime probable anxiety diagnosis	31748690	2020	1.1592	0.5541	0.0387	14.3024	2.11e-46	0.2301	0.0053	0.1044	0.0069	15.1304	Psychiatric Disorder
number of sexual partners (risky behaviour)	30643258	2019	1.7206	0.5514	0.0256	21.5564	4.61e-103	0.1119	0.006	0.0991	0.0034	29.1471	Health and behavioural traits
Self-reported tiredness	28322280	2017	1.1383	0.5508	0.0491	11.2227	3.15e-29	0.0322	0.0046	0.0671	0.0059	11.3729	Health and behavioural traits
Subjective well-being: life satisfaction, positive affect, or happiness	27089181	2016	1.1519	-0.5301	0.0478	-11.081	1.55e-28	-0.0158	0.0053	0.025	0.002	12.5	Health and behavioural traits
Total PTSD symtoms (MVP)	33510476	2021	1.3505	0.5282	0.035	15.0878	1.95e-51	-0.0011	0.0053	0.0711	0.0039	18.2308	Psychiatric Disorder
General risk tolerance (UKB + 10 replication cohorts)	30643258	2019	1.4821	0.5039	0.0318	15.8713	1e-56	0.0468	0.0055	0.0518	0.0023	22.5217	Health and behavioural traits
Social deprivation, as measured using Townsend scores	27818178	2016	1.0935	0.5033	0.0605	8.3193	8.85e-17	0.0316	0.0044	0.0374	0.0046	8.13043	Health and behavioural traits
Autism spectrum disorder (PGC + iPSYCH)	30804558	2019	1.1858	0.4792	0.046	10.422	1.97e-25	0.0025	0.0057	0.2024	0.0155	13.0581	Psychiatric Disorder
Alcohol dependence European	30482948	2017	1.0673	0.4774	0.0801	5.9575	2.56e-09	-0.0016	0.0049	0.054	0.0103	5.24272	Psychiatric Disorder
ADHD	30478444	2017	1.2897	0.4304	0.0438	9.82	9.24e-23	0.0075	0.0064	0.2407	0.0152	15.8355	Psychiatric Disorder
Self-rated health	27864402	2016	1.2254	-0.402	0.0397	-10.1214	4.44e-24	-0.0297	0.0049	0.0973	0.0057	17.0702	Health and behavioural traits
Schizophrenia PGC 2014 European	25056061	2014	1.7426	0.3756	0.027	13.8935	6.94e-44	0.0063	0.005	0.4637	0.0169	27.4379	Psychiatric Disorder
Reproductive behavior: Age First Birth	27798627	2016	1.223	-0.3551	0.0368	-9.6381	5.52e-22	-0.0046	0.0056	0.0554	0.0031	17.871	Health and behavioural traits
Tobacco: ever smoker (UKB + TAG)	30643258	2019	1.9236	0.3403	0.03	11.3301	9.31e-30	0.0619	0.0067	0.0914	0.0032	28.5625	Health and behavioural traits
Neuroticism 300K meta-analysis. (UKB)	30593698	2017	1.667	0.3395	0.0317	10.7003	1.01e-26	0.0811	0.0059	0.1126	0.006	18.7667	Health and behavioural traits
Reproductive behavior: Number of Children Ever Born	27798627	2016	1.128	0.2785	0.0463	6.0115	1.84e-09	0.0007	0.0046	0.0239	0.0017	14.0588	Health and behavioural traits
Insomnia	28604731	2017	1.1091	0.2761	0.0521	5.2995	1.16e-07	0.0179	0.0052	0.0479	0.0048	9.97917	Health and behavioural traits
B) Top rg traits excluded from analyses
GWAS				rg with self-reported trauma						Heritability			Reason for exclusion
Phenotype	PMID	Year	mean chi2	rg	se	z	p	gcov_int	gcov_int_se	h2_obs	h2_obs_se	h2_obs_z
PTSD PGC2 case control	31594949	2019	1.0779	0.6454	0.0715	9.0285	1.74e-19	0.1025	0.0049	0.0165	0.003	5.5	More powerful MVP PTSD total symptoms included instead
Major depressive disorder (PGC2, no 23andme, no UKBiobank)	29700475	2018	1.2012	0.629	0.0402	15.6392	3.93e-55	0.0014	0.0054	0.0723	0.0045	16.0667	More powerful MDD GWAS selected
Depressive symptoms	27089181	2016	1.153	0.6276	0.0472	13.2993	2.34e-40	0.0257	0.0058	0.0471	0.0037	12.7297	More powerful depression GWAS selected
PTSD Avoidance symptoms	33510476	2021	1.3068	0.5592	0.0348	16.0572	5.09e-58	-0.0015	0.0052	0.0633	0.0038	16.6579	More powerful MVP PTSD total symptoms included instead (rg across these traits is not significantly different from 1)
Major depressive disorder (PGC2 + 23andme, no UKBiobank)	29700475	2018	1.4834	0.5702	0.0305	18.7246	3.12e-78	0.0026	0.0056	0.0558	0.0025	22.32	More powerful MDD GWAS selected
Lifetime probable anxiety diagnosis female	31748690	2020	1.102	0.566	0.0449	12.5915	2.35e-36	0.1897	0.005	0.1361	0.0117	11.6325	More powerful ANX GWAS selected
PTSD Hyperarousal symptoms	33510476	2021	1.3457	0.5043	0.0366	13.7805	3.34e-43	-0.0007	0.0055	0.069	0.0038	18.1579	More powerful MVP PTSD total symptoms included instead (rg across these traits is not significantly different from 1)
ADHD female	29325848	2017	1.119	0.5405	0.0868	6.2246	4.83e-10	0.0141	0.0059	0.1339	0.0273	4.90476	More powerful ADHD GWAS selected
Major depressive disorder (PGC1)	22472876	2013	1.069	0.5163	0.0766	6.7378	1.61e-11	0.0002	0.0055	0.1609	0.0262	6.14122	More powerful MDD GWAS selected
Lifetime probable anxiety diagnosis male	31748690	2020	1.0566	0.5098	0.073	6.9805	2.94e-12	0.1231	0.0049	0.0712	0.012	5.93333	More powerful ANX GWAS selected
PTSD Re-experiencing symptoms	33510476	2021	1.3185	0.4801	0.0364	13.1861	1.05e-39	-0.0019	0.0052	0.0647	0.0037	17.4865	More powerful MVP PTSD total symptoms included instead (rg across these traits is not significantly different from 1)
Cross-psychiatric disorders (ADHD, autism, bipolar disorder, and schizophrenia)	23453885	2013	1.2197	0.448	0.0405	11.0556	2.06e-28	-0.0004	0.0054	0.1755	0.0108	16.25	More powerful Neuroticism GWAS selected
Alcohol dependence all ancestries	30482948	2017	1.0679	0.439	0.0785	5.5955	2.2e-08	-0.0008	0.0046	0.0493	0.0091	5.41758	Mixed Ancestry
ADHD male	29325848	2017	1.1754	0.4359	0.0507	8.5908	8.64e-18	0.0017	0.0068	0.2483	0.0206	12.0534	More powerful ADHD GWAS selected
ADHD (Mixed Ancestry)	30478444	2017	1.2905	0.4316	0.0443	9.7546	1.76e-22	0.0069	0.0063	0.365	0.0226	16.1504	Mixed Ancestry
Neuroticism.	27089181	2016	1.3067	0.4258	0.04	10.6468	1.81e-26	0.0302	0.0055	0.0889	0.0074	12.0135	More powerful Neuroticism GWAS selected
PTSD MVP case control	33510476	2021	1.1705	0.398	0.0509	7.816	5.45e-15	-0.0067	0.0054	0.0342	0.003	11.4	More powerful MVP PTSD total symptoms included instead
Schizophrenia PGC 2014	25056061	2014	1.7562	0.376	0.0271	13.8515	1.25e-43	0.006	0.0051	0.4459	0.0158	28.2215	More powerful SCZ GWAS selected
Schizophrenia PGC2 European + CLOZUK	29483656	2018	2.0059	0.3736	0.0293	12.7356	3.75e-37	0.0067	0.0078	0.417	0.0158	26.3924	SCZ PGC2 GWAS selected instead
Schizophrenia PGC Mixed ancestry	31740837	2019	2.1311	0.3729	0.0253	14.7234	4.56e-49	0.0059	0.0054	0.3402	0.0112	30.375	Mixed Ancestry.
Heavy versus never smoker in UKBileve	28166213	2017	1.2946	0.3726	0.0441	8.4571	2.74e-17	0.0425	0.0059	0.2647	0.0169	15.6627	More powerful tobacco smoking GWAS selected
Reproductive behavior: Age First Birth Female	27798627	2016	1.1634	-0.362	0.0422	-8.5807	9.43e-18	-0.0078	0.0054	0.0523	0.0037	14.1351	More powerful Age First Birth GWAS selected
Lifetime cannabis use	27023175	2016	1.0574	0.3549	0.0674	5.2675	1.38e-07	0.0066	0.0052	0.0904	0.0164	5.5122	More powerful tobacco smoking GWAS selected
Neuroticism meta-analysis. (UKB)	30593698	2017	1.3388	0.3457	0.0414	8.353	6.65e-17	0.0602	0.0057	0.1145	0.0091	12.5824	More powerful Neuroticism GWAS selected
Tobacco: smoking initiation (ever versus never been a regular smoker)	20418890	2010	1.1038	0.3453	0.0567	6.0866	1.15e-09	-0.0008	0.0054	0.075	0.0067	11.194	More powerful tobacco smoking GWAS selected
Problematic consequences of drinking (AUDIT-P)	30336701	2019	1.1431	0.342	0.0426	8.0366	9.23e-16	0.1226	0.0049	0.0595	0.005	11.9	Morepowerful alchohol dependence GWAS selected
Schizophrenia+bipolar	24280982	2014	1.3133	0.3185	0.0366	8.7032	3.23e-18	0.0035	0.0057	0.3783	0.0216	17.5139	More powerful SCZ GWAS selected
Reproductive behavior: Age First Birth Male	27798627	2016	1.0477	-0.3183	0.0523	-6.0889	1.14e-09	0.0057	0.0049	0.1135	0.0104	10.9135	More powerful Age First Birth GWAS selected
Neuroticism 150K healthy male. (UKB)	30593698	2017	1.1791	0.317	0.0521	6.0841	1.17e-09	0.0442	0.0051	0.1017	0.0133	7.64662	More powerful Neuroticism GWAS selected
Neuroticism 300K female. (UKB)	30593698	2017	1.3511	0.3144	0.0359	8.7642	1.88e-18	0.0549	0.0055	0.1223	0.0074	16.527	More powerful Neuroticism GWAS selected
Neuroticism 150K healthy meta-analysis.	30593698	2017	1.3272	0.3066	0.0387	7.9175	2.42e-15	0.0608	0.0055	0.1008	0.0081	12.4444	More powerful Neuroticism GWAS selected
Autism spectrum disorder worldwide	28540026	2017	1.0728	0.2949	0.0539	5.4688	4.53e-08	-0.0046	0.0053	0.3253	0.0351	9.26781	More powerful ASD GWAS selected
Neuroticism 150K healthy female. (UKB)	30593698	2017	1.1547	0.2819	0.0483	5.835	5.38e-09	0.0424	0.0054	0.1048	0.0102	10.2745	More powerful Neuroticism GWAS selected
Household income	27818178	2016	1.1617	-0.2577	0.0503	-5.1247	2.98e-07	-0.0278	0.0047	0.0598	0.0056	10.6786	Social deprivation GWAS included instead (rg across these traits is not significantly different from 1)
Household income, one person per household	27818178	2016	1.1534	-0.2653	0.0497	-5.3337	9.62e-08	-0.0285	0.0046	0.0713	0.0067	10.6418	Social deprivation GWAS included instead

## Sheet: STable9- Health trait models Li
Supplementary table 9: A-K Genomic SEM genomic multiple regression models where each Health and behavioural trait is introduced in iterative stages, in order of the most highly genetically correlated trait with self-reported lifetime trauma. Model K standardised results is the final model included in the main analyses. Each model takes into account the genetic correlations across health and behav…
A) Lifetime trauma ~ Sexual Partners										L) Cross Psychological & Social trait genetic correlations
Phenotype 1	op	Phenotype 2	Unstand_Est	Unstand_SE	STD_Genotype	STD_Genotype_SE	STD_All	p_value		Phenotype 1	op	Phenotype 2	Unstand_Est	Unstand_SE	STD_Genotype	STD_Genotype_SE	STD_All	p_value_diff_0	p_value_diff_1
Lifetime trauma	~~	Lifetime trauma	0.126797	0.00998107	0.698562	0.0549887	0.698562	5.63783e-37		Neuroticism	~~	Number offspring	0.0017	0.0018	0.0322	0.0346	0.0322	0.352	3.652E-172
Lifetime trauma	~	Sexual Partners	0.742425	0.0399283	0.549034	0.0295275	0.549034	3.59635e-77		Neuroticism	~~	Insomnia	0.037	0.0043	0.3779	0.0444	0.3779	1.58E-17	1.3302E-44
										Number offspring	~~	Insomnia	0.0054	0.0028	0.1199	0.0632	0.1199	0.0579	4.426E-44
B) Lifetime trauma ~ Tiredness + Sexual Partners										Sexual partners	~~	Neuroticism	0.0009	0.0029	0.0081	0.0278	0.0081	0.77	8.117E-279
Phenotype 1	op	Phenotype 2	Unstand_Est	Unstand_SE	STD_Genotype	STD_Genotype_SE	STD_All	p_value		Sexual partners	~~	Number offspring	0.0075	0.0017	0.1536	0.0342	0.1536	7.1e-06	3.215E-135
Lifetime trauma	~~	Lifetime trauma	0.0925122	0.0114398	0.509678	0.0630251	0.509678	6.11991e-16		Sexual partners	~~	Insomnia	0.019	0.0041	0.2067	0.044	0.2067	2.66e-06	1.1423E-72
Lifetime trauma	~	Sexual Partners	0.601781	0.0435638	0.445026	0.0322161	0.445026	2.10493e-43		Sexual partners	~~	Tiredness	0.019	0.0029	0.2327	0.036	0.2327	9.8E-11	8.439E-101
Lifetime trauma	~	Tiredness	0.734742	0.0935631	0.44688	0.0569063	0.44688	4.06506e-15		Sexual partners	~~	Subj.wellbeing	-0.0086	0.0017	-0.1734	0.0351	-0.1734	7.83E-07	1.26E-122
										Sexual partners	~~	Risk	0.0425	0.0022	0.5928	0.031	0.5928	1.32E-81	2.0617E-39
C) Lifetime trauma ~ Subj.wellbeing + Tiredness + Sexual Partners										Sexual partners	~~	Social dep	0.0295	0.0028	0.4803	0.0463	0.4803	3.32E-25	3.087E-29
Phenotype 1	op	Phenotype 2	Unstand_Est	Unstand_SE	STD_Genotype	STD_Genotype_SE	STD_All	p_value		Sexual partners	~~	Health	-0.0184	0.003	-0.1866	0.0309	-0.1866	1.51E-09	1.029E-152
Lifetime trauma	~~	Lifetime trauma	0.0811559	0.0111142	0.447112	0.0612317	0.447112	2.83573e-13		Sexual partners	~~	Age first birth	-0.017	0.002	-0.2299	0.0268	-0.2299	1.03E-17	1.392E-181
Lifetime trauma	~	Sexual Partners	0.583774	0.044652	0.431709	0.0330208	0.431709	4.64432e-39		Sexual partners	~~	Ever smoker	0.0511	0.0024	0.5367	0.0253	0.5367	1.75E-99	6.6078E-75
Lifetime trauma	~	Tiredness	0.456367	0.13198	0.277568	0.0802718	0.277568	0.000544489		Tiredness	~~	Neuroticism	0.0498	0.0037	0.5728	0.0429	0.5728	1.39E-40	2.326E-23
Lifetime trauma	~	Subj.wellbeing	-0.820704	0.213363	-0.30407	0.0790508	-0.30407	0.000119809		Tiredness	~~	Number offspring	0.0089	0.0023	0.2217	0.0573	0.2217	0.000109	5.0585E-42
										Tiredness	~~	Insomnia	0.0436	0.005	0.5758	0.0665	0.5758	4.74E-18	1.7831E-10
D) Lifetime trauma ~ Risk + Subj.wellbeing + Tiredness + Sexual Partners										Tiredness	~~	Subj.wellbeing	-0.0232	0.0023	-0.567	0.056	-0.567	4.07E-24	1.0575E-14
Phenotype 1	op	Phenotype 2	Unstand_Est	Unstand_SE	STD_Genotype	STD_Genotype_SE	STD_All	p_value		Tiredness	~~	Risk	0.0078	0.0022	0.1315	0.0376	0.1315	0.000464	4.804E-118
Lifetime trauma	~~	Lifetime trauma	0.0660678	0.012216	0.363988	0.0673014	0.363988	6.36179e-08		Tiredness	~~	Social dep	0.0256	0.0035	0.5059	0.0691	0.5059	2.45E-13	8.6458E-13
Lifetime trauma	~	Sexual Partners	0.283386	0.0664415	0.209568	0.0491345	0.209568	1.99729e-05		Tiredness	~~	Health	-0.062	0.0049	-0.7663	0.06	-0.7663	2.17E-37	9.8199E-05
Lifetime trauma	~	Tiredness	0.385432	0.137538	0.234425	0.0836521	0.234425	0.00507277		Tiredness	~~	Age first birth	-0.0209	0.0026	-0.3439	0.0435	-0.3439	2.76E-15	2.103E-51
Lifetime trauma	~	Subj.wellbeing	-1.0421	0.233163	-0.386097	0.0863866	-0.386097	7.84353e-06		Tiredness	~~	Ever smoker	0.0201	0.0026	0.256	0.0335	0.256	2.35E-14	2.814E-109
Lifetime trauma	~	Risk	0.688513	0.101539	0.367683	0.0542241	0.367683	1.19514e-11		Subj.wellbeing	~~	Neuroticism	-0.0351	0.0025	-0.6633	0.0469	-0.6633	2.28E-45	7.017E-13
										Subj.wellbeing	~~	Number offspring	-0.0001	0.0013	-0.0021	0.0547	-0.0021	0.969	2.3457E-74
E) Lifetime trauma ~ Social deprivation + Risk + Subj.wellbeing + Tiredness + Sexual Partners										Subj.wellbeing	~~	Insomnia	-0.0201	0.0028	-0.4356	0.0602	-0.4356	4.75E-13	6.8904E-21
Phenotype 1	op	Phenotype 2	Unstand_Est	Unstand_SE	STD_Genotype	STD_Genotype_SE	STD_All	p_value		Subj.wellbeing	~~	Risk	0.0019	0.0013	0.0518	0.0366	0.0518	0.157	5.539E-148
Lifetime trauma	~~	Lifetime trauma	0.0640117	0.0121476	0.35266	0.0669248	0.35266	1.36804e-07		Subj.wellbeing	~~	Social dep	-0.0096	0.0022	-0.3117	0.073	-0.3117	1.98e-05	4.1494E-21
Lifetime trauma	~	Sexual Partners	0.19893	0.0976675	0.147112	0.0722265	0.147112	0.0416687		Subj.wellbeing	~~	Health	0.0236	0.0026	0.4779	0.0529	0.4779	1.66E-19	5.6409E-23
Lifetime trauma	~	Tiredness	0.289611	0.170845	0.176145	0.10391	0.176145	0.0900439		Subj.wellbeing	~~	Age first birth	0.0034	0.0017	0.0908	0.0457	0.0908	0.0471	4.499E-88
Lifetime trauma	~	Subj.wellbeing	-1.04685	0.232843	-0.387857	0.0862681	-0.387857	6.92621e-06		Subj.wellbeing	~~	Ever smoker	-0.0076	0.0016	-0.1587	0.033	-0.1587	1.51e-06	2.301E-143
Lifetime trauma	~	Risk	0.718605	0.1064	0.383752	0.0568199	0.383752	1.43992e-11		Risk	~~	Neuroticism	-0.0041	0.0023	-0.0535	0.0295	-0.0535	0.0698	7.197E-226
Lifetime trauma	~	Social dep	0.301112	0.240698	0.137795	0.110148	0.137795	0.210937		Risk	~~	Number offspring	0.0107	0.0015	0.3052	0.0433	0.3052	1.89E-12	6.0783E-58
										Risk	~~	Insomnia	0.0058	0.003	0.0869	0.045	0.0869	0.0533	1.5407E-91
F) Lifetime trauma ~ Health + Social dep + Risk + Subj.wellbeing + Tiredness + Sexual Partners										Risk	~~	Social dep	0.0092	0.0022	0.2083	0.0504	0.2083	3.62e-05	1.3262E-55
Phenotype 1	op	Phenotype 2	Unstand_Est	Unstand_SE	STD_Genotype	STD_Genotype_SE	STD_All	p_value		Risk	~~	Health	-0.0081	0.0026	-0.1144	0.0362	-0.1144	0.0016	3.564E-132
Lifetime trauma	~~	Lifetime trauma	0.06071	0.01341	0.33448	0.07388	0.33448	5.97e-06		Risk	~~	Age first birth	-0.0119	0.0018	-0.2224	0.033	-0.2224	1.67E-11	9.099E-123
Lifetime trauma	~	Sexual Partners	0.13794	0.12511	0.10201	0.09252	0.10201	0.27		Risk	~~	Ever smoker	0.0222	0.0018	0.3222	0.0262	0.3222	8.69E-35	1.441E-147
Lifetime trauma	~	Tiredness	0.50966	0.22103	0.30998	0.13443	0.30998	0.0211		Social dep	~~	Neuroticism	0.0074	0.0028	0.1139	0.043	0.1139	0.00814	2.3762E-94
Lifetime trauma	~	Subj.wellbeing	-1.09533	0.25365	-0.40582	0.09398	-0.40582	1.57e-05		Social dep	~~	Number offspring	0.0084	0.0021	0.2811	0.0715	0.2811	8.56e-05	8.7725E-24
Lifetime trauma	~	Risk	0.7523	0.11555	0.40174	0.06171	0.40174	7.49e-11		Social dep	~~	Insomnia	0.0233	0.0044	0.4101	0.0773	0.4101	1.11E-07	2.3239E-14
Lifetime trauma	~	Social dep	0.50462	0.33145	0.23092	0.15168	0.23092	0.128		Social dep	~~	Health	-0.0379	0.0038	-0.6219	0.0628	-0.6219	4.33E-23	1.7366E-09
Lifetime trauma	~	Health	0.32565	0.2059	0.23882	0.151	0.23882	0.114		Social dep	~~	Age first birth	-0.0261	0.0029	-0.5711	0.0623	-0.5711	4.98E-20	5.8019E-12
										Social dep	~~	Ever smoker	0.0343	0.0025	0.5811	0.0429	0.5811	1.04E-41	1.5979E-22
G) Lifetime trauma ~ Age first birth + Health + Social dep + Risk + Subj.wellbeing + Tiredness + Sexual Partners										Health	~~	Neuroticism	-0.032	0.0049	-0.3058	0.0467	-0.3058	5.83E-11	5.5535E-50
Phenotype 1	op	Phenotype 2	Unstand_Est	Unstand_SE	STD_Genotype	STD_Genotype_SE	STD_All	p_value		Health	~~	Number offspring	-0.0108	0.0024	-0.2248	0.0508	-0.2248	9.55e-06	1.4159E-52
﻿Lifetime trauma	~~	Lifetime trauma	0.0560723	0.0143745	0.308919	0.0791934	0.308919	9.5868e-05		Health	~~	Insomnia	-0.0466	0.0053	-0.5109	0.0583	-0.5109	1.99E-18	4.8877E-17
Lifetime trauma	~	Sexual Partners	0.150403	0.128114	0.111225	0.0947423	0.111225	0.240404		Health	~~	Age first birth	0.0439	0.003	0.5996	0.0406	0.5996	2.1E-49	6.0784E-23
Lifetime trauma	~	Tiredness	0.591421	0.231556	0.35971	0.140836	0.35971	0.0106459		Health	~~	Ever smoker	-0.0357	0.0027	-0.3775	0.0285	-0.3775	5.26E-40	9.24E-106
Lifetime trauma	~	Subj.wellbeing	-1.20606	0.285942	-0.446845	0.105941	-0.446845	2.46628e-05		Age first birth	~~	Neuroticism	-0.0105	0.0024	-0.1334	0.0306	-0.1334	1.31e-05	1.946E-176
Lifetime trauma	~	Risk	0.700114	0.119019	0.373877	0.0635592	0.373877	4.04492e-09		Age first birth	~~	Number offspring	-0.0241	0.0016	-0.6669	0.0456	-0.6669	1.62E-48	2.7763E-13
Lifetime trauma	~	Social dep	0.339092	0.369177	0.155175	0.168943	0.155175	0.358354		Age first birth	~~	Insomnia	-0.0238	0.0036	-0.3477	0.053	-0.3477	5.49E-11	8.2492E-35
Lifetime trauma	~	Health	0.523134	0.244798	0.383644	0.179524	0.383644	0.0325978		Age first birth	~~	Ever smoker	-0.0281	0.0021	-0.396	0.0303	-0.396	3.96E-39	2.0642E-88
Lifetime trauma	~	Age first birth	-0.411002	0.212608	-0.226304	0.117066	-0.226304	0.053219		Ever smoker	~~	Neuroticism	0.0101	0.0023	0.1	0.0231	0.1	1.44e-05	0
										Ever smoker	~~	Number offspring	0.0098	0.0016	0.2104	0.0345	0.2104	1.07E-09	6.267E-116
H) Lifetime trauma ~ Ever Smoker + Age first birth + Health + Social dep + Risk + Subj.wellbeing + Tiredness + Sexual Partners										Ever smoker	~~	Insomnia	0.0205	0.0035	0.2317	0.0395	0.2317	4.35E-09	2.8786E-84
Phenotype 1	op	Phenotype 2	Unstand_Est	Unstand_SE	STD_Genotype	STD_Genotype_SE	STD_All	p_value
Lifetime trauma	~~	Lifetime trauma	0.0555981	0.014372	0.306307	0.0791795	0.306307	0.000109502
Lifetime trauma	~	Sexual Partners	0.182189	0.123459	0.134732	0.0912998	0.134732	0.140023
Lifetime trauma	~	Tiredness	0.573069	0.235302	0.348548	0.143114	0.348548	0.0148728
Lifetime trauma	~	Subj.wellbeing	-1.20399	0.285566	-0.446076	0.105802	-0.446076	2.48507e-05
Lifetime trauma	~	Risk	0.704505	0.120319	0.376223	0.0642534	0.376223	4.7616e-09
Lifetime trauma	~	Social dep	0.390716	0.399611	0.178799	0.18287	0.178799	0.328202
Lifetime trauma	~	Health	0.505062	0.245704	0.370391	0.180189	0.370391	0.0398244
Lifetime trauma	~	Age first birth	-0.417781	0.210956	-0.230037	0.116156	-0.230037	0.0476563
Lifetime trauma	~	Ever smoker	-0.0967244	0.0926263	-0.068652	0.0657433	-0.068652	0.296373
I) Lifetime trauma ~ Neuroticism + Ever Smoker + Age first birth + Health + Social dep + Risk + Subj.wellbeing + Tiredness + Sexual Partners
Phenotype 1	op	Phenotype 2	Unstand_Est	Unstand_SE	STD_Genotype	STD_Genotype_SE	STD_All	p_value
Lifetime trauma	~~	Lifetime trauma	0.0531792	0.0174529	0.29298	0.0961533	0.29298	0.00231129
Lifetime trauma	~	Neuroticism	-0.246199	0.257812	-0.193799	0.20294	-0.193799	0.339601
Lifetime trauma	~	Sexual Partners	0.133663	0.146973	0.0988455	0.108688	0.0988455	0.363119
Lifetime trauma	~	Tiredness	0.791604	0.413435	0.481464	0.251456	0.481464	0.0555305
Lifetime trauma	~	Subj.wellbeing	-1.51552	0.57282	-0.561497	0.212229	-0.561497	0.00815203
Lifetime trauma	~	Risk	0.701609	0.131462	0.374676	0.0702037	0.374676	9.45042e-08
Lifetime trauma	~	Social dep	0.284312	0.478539	0.130107	0.218989	0.130107	0.552429
Lifetime trauma	~	Health	0.651602	0.378514	0.477857	0.277586	0.477857	0.0851649
Lifetime trauma	~	Age first birth	-0.522141	0.318872	-0.287499	0.175576	-0.287499	0.101534
Lifetime trauma	~	Ever smoker	-0.0503531	0.124624	-0.0357391	0.0884546	-0.0357391	0.686184
J) Lifetime trauma ~ Number of offspring + Neuroticism + Ever Smoker + Age first birth + Health + Social dep + Risk + Subj.wellbeing + Tiredness + Sexual Partners
Phenotype 1	op	Phenotype 2	Unstand_Est	Unstand_SE	STD_Genotype	STD_Genotype_SE	STD_All	p_value
Lifetime trauma	~~	Lifetime trauma	0.0512938	0.0205541	0.282593	0.113239	0.282593	0.0125761
Lifetime trauma	~	Neuroticism	-0.322918	0.377531	-0.254189	0.297178	-0.254189	0.392362
Lifetime trauma	~	Number offspring	-0.461337	0.678232	-0.166889	0.245351	-0.166889	0.496374
Lifetime trauma	~	Sexual partners	0.0838547	0.194799	0.0620118	0.144057	0.0620118	0.666855
Lifetime trauma	~	Tiredness	0.959035	0.650911	0.583297	0.395893	0.583297	0.140651
Lifetime trauma	~	Subj.wellbeing	-1.63288	0.758353	-0.604981	0.280969	-0.604981	0.0313034
Lifetime trauma	~	Risk	0.7707	0.172439	0.411572	0.0920864	0.411572	7.84342e-06
Lifetime trauma	~	Social dep	0.235421	0.558624	0.107733	0.255637	0.107733	0.673441
Lifetime trauma	~	Health	0.830476	0.631366	0.609036	0.463017	0.609036	0.188388
Lifetime trauma	~	Age first birth	-0.825762	0.750988	-0.454678	0.413506	-0.454678	0.271521
Lifetime trauma	~	Ever smoker	-0.0329174	0.15138	-0.0233637	0.107445	-0.0233637	0.827859
K) Lifetime trauma ~ Insomnia + Number of offspring + Neuroticism + Ever Smoker + Age first birth + Health + Social dep + Risk + Subj.wellbeing + Tiredness + Sexual Partners
Phenotype 1	op	Phenotype 2	Unstand_Est	Unstand_SE	STD_Genotype	STD_Genotype_SE	STD_All	p_value
Lifetime trauma	~~	Lifetime trauma	0.0450721	0.0238934	0.248316	0.131636	0.248316	0.059243
Lifetime trauma	~	Neuroticism	-0.344346	0.429102	-0.271056	0.337773	-0.271056	0.422276
Lifetime trauma	~	Number offspring	-0.623079	0.819733	-0.2254	0.296539	-0.2254	0.447195
Lifetime trauma	~	Insomnia	-0.350722	0.230363	-0.240375	0.157884	-0.240375	0.127889
Lifetime trauma	~	Sexual partners	0.0791427	0.212841	0.0585272	0.157399	0.0585272	0.710012
Lifetime trauma	~	Tiredness	1.17018	0.805649	0.711718	0.490007	0.711718	0.146372
Lifetime trauma	~	Subj.wellbeing	-1.78409	0.902319	-0.661003	0.334308	-0.661003	0.048016
Lifetime trauma	~	Risk	0.78413	0.191667	0.418744	0.102355	0.418744	4.29304e-05
Lifetime trauma	~	Social dep	0.250803	0.617788	0.114772	0.282712	0.114772	0.684765
Lifetime trauma	~	Health	0.897396	0.725624	0.658112	0.532141	0.658112	0.21619
Lifetime trauma	~	Age first birth	-1.00584	0.917798	-0.553831	0.505355	-0.553831	0.273111
Lifetime trauma	~	Ever smoker	-0.0291657	0.168328	-0.0207009	0.119474	-0.0207009	0.862441

## Sheet: STable10- Psych Disorder models
Supplementary table 10: A-G Genomic SEM genomic multiple regression models where each psychiatric disorder is introduced in iterative stages, in order of the most highly genetically correlated trait with self-reported lifetime trauma. Model (G) standardised results is the final model included in the main analyses. Each model takes into account the genetic correlations across Psychiatric disorders…
A) Lifetime trauma ~ MDD										H) Cross psychiatric disorder genetic correlations
Phenotype 1	op	Phenotype 2	Unstand_Est	Unstand_SE	STD_Genotype	STD_Genotype_SE	STD_All	p_value		Phenotype 1	op	Phenotype 2	Unstand_Est	Unstand_SE	STD_Genotype	STD_Genotype_SE	STD_All	p_value_diff_0	p_value_diff_1
Lifetime trauma	~~	Lifetime trauma	0.117908	0.0111035	0.649593	0.0611724	0.649593	2.43E-26		MDD	~~	ANX	0.0983597	0.00485542	0.864341	0.0426673	0.864341	3.04E-91	0.00147545
Lifetime trauma	~	MDD	0.863727	0.0446648	0.591952	0.0306108	0.591952	2.57E-83		ANX	~~	PTSD	0.0584234	0.00442874	0.561391	0.0425558	0.561391	9.77E-40	6.57473E-25
										MDD	~~	PTSD	0.044856	0.00236053	0.575318	0.0302759	0.575318	1.63E-80	1.06427E-44
B) Lifetime trauma ~ Anxiety + MDD										ANX	~~	ASD	0.0491209	0.0076126	0.368585	0.0571222	0.368585	1.1E-10	2.10229E-28
Phenotype 1	op	Phenotype 2	Unstand_Est	Unstand_SE	STD_Genotype	STD_Genotype_SE	STD_All	p_value		MDD	~~	ASD	0.0472935	0.00345369	0.473677	0.0345911	0.473677	1.11E-42	2.78722E-52
Lifetime trauma	~~	Lifetime trauma	0.116633	0.0102103	0.642568	0.0562518	0.642568	3.21E-30		PTSD	~~	ASD	0.0118276	0.00399579	0.129535	0.0437617	0.129535	0.00307621	4.86644E-88
Lifetime trauma	~	MDD	0.653539	0.229187	0.447901	0.157073	0.447901	0.00435065		MDD	~~	ALCH	0.0422369	0.00521839	0.473776	0.0585352	0.473776	5.78E-16	2.47496E-19
Lifetime trauma	~	ANX	0.182185	0.1841	0.16666	0.168412	0.16666	0.322369		ANX	~~	ALCH	0.0601756	0.0106002	0.505699	0.0890814	0.505699	1.37E-08	2.87529E-08
										PTSD	~~	ALCH	0.0386902	0.00663338	0.474562	0.0813628	0.474562	5.46E-09	1.06121E-10
C) Lifetime trauma ~ PTSD symptoms + Anxiety + MDD										ASD	~~	ALCH	0.0038203	0.00852774	0.0365917	0.0816805	0.0365917	0.654164	4.15016E-32
Phenotype 1	op	Phenotype 2	Unstand_Est	Unstand_SE	STD_Genotype	STD_Genotype_SE	STD_All	p_value		MDD	~~	ADHD	0.060755	0.00467719	0.441857	0.0340161	0.441857	1.4E-38	1.67117E-60
Lifetime trauma	~~	Lifetime trauma	0.108015	0.0106372	0.595089	0.0586034	0.595089	3.16E-24		ANX	~~	ADHD	0.0615941	0.00766482	0.335607	0.0417631	0.335607	9.29E-16	5.52132E-57
Lifetime trauma	~	MDD	0.513373	0.22644	0.351838	0.15519	0.351838	0.0233811		PTSD	~~	ADHD	0.0636715	0.00484028	0.506355	0.0384929	0.506355	1.6E-39	1.19835E-37
Lifetime trauma	~	ANX	0.10744	0.189727	0.0982843	0.173559	0.0982843	0.571198		ASD	~~	ADHD	0.0581919	0.00844169	0.361382	0.0524244	0.361382	5.45E-12	3.89027E-34
Lifetime trauma	~	PTSD	0.430308	0.092128	0.269699	0.0577419	0.269699	3.00E-06		ALCH	~~	ADHD	0.0657878	0.0115131	0.457561	0.0800748	0.457561	1.1e-08	1.25142E-11
										PTSD	~~	SCZ	0.0328872	0.00365595	0.241361	0.0268312	0.241361	2.35E-19	7.1022E-176
D) Lifetime trauma ~ ASD + PTSD symptoms + Anxiety + MDD										ADHD	~~	SCZ	0.0300045	0.00759078	0.124864	0.0315892	0.124864	7.73e-05	6.3085E-169
Phenotype 1	op	Phenotype 2	Unstand_Est	Unstand_SE	STD_Genotype	STD_Genotype_SE	STD_All	p_value		MDD	~~	SCZ	0.0502325	0.00400173	0.337143	0.0268582	0.337143	3.84E-36	1.7594E-134
Lifetime trauma	~~	Lifetime trauma	0.0942978	0.0114813	0.519515	0.0632539	0.519515	2.15E-16		ALCH	~~	SCZ	0.0566718	0.0082454	0.363747	0.052923	0.363747	6.28E-12	2.71551E-33
Lifetime trauma	~	MDD	0.194136	0.2709	0.13305	0.18566	0.13305	0.473599		ANX	~~	SCZ	0.0689412	0.00710719	0.346656	0.035737	0.346656	3.01E-22	1.15174E-74
Lifetime trauma	~	ANX	0.145791	0.206427	0.133368	0.188837	0.133368	0.480026		ASD	~~	SCZ	0.0387609	0.00690908	0.22214	0.0395962	0.22214	2.02E-08	6.40158E-86
Lifetime trauma	~	PTSD	0.53376	0.101738	0.334538	0.0637648	0.334538	1.55E-07
Lifetime trauma	~	ASD	0.397604	0.0879595	0.319122	0.0705974	0.319122	6.18E-06
E) Lifetime trauma ~ Alcohol dependence + ASD + PTSD symptoms + Anxiety + MDD
Phenotype 1	op	Phenotype 2	Unstand_Est	Unstand_SE	STD_Genotype	STD_Genotype_SE	STD_All	p_value
Lifetime trauma	~~	Lifetime trauma	0.0863504	0.0134813	0.47573	0.0742725	0.47573	1.50E-10
Lifetime trauma	~	MDD	0.129037	0.293164	0.0884353	0.200919	0.0884353	0.659825
Lifetime trauma	~	ANX	0.0641516	0.24276	0.0586849	0.222073	0.0586849	0.79158
Lifetime trauma	~	PTSD	0.437683	0.115148	0.274321	0.0721696	0.274321	0.00014408
Lifetime trauma	~	ASD	0.456257	0.0942768	0.366197	0.0756678	0.366197	1.30E-06
Lifetime trauma	~	ALCH	0.357883	0.182852	0.256476	0.131041	0.256476	0.0503209
F) Lifetime trauma ~ ADHD + Alcohol dependence + ASD + PTSD symptoms + Anxiety + MDD
Phenotype 1	op	Phenotype 2	Unstand_Est	Unstand_SE	STD_Genotype	STD_Genotype_SE	STD_All	p_value
Lifetime trauma	~~	Lifetime trauma	0.0862095	0.0137527	0.474954	0.0757676	0.474954	3.64E-10
Lifetime trauma	~	MDD	0.140628	0.309579	0.096379	0.212169	0.096379	0.649645
Lifetime trauma	~	ANX	0.0495806	0.270961	0.0453556	0.247871	0.0453556	0.854813
Lifetime trauma	~	PTSD	0.460155	0.141528	0.288406	0.0887036	0.288406	0.00114863
Lifetime trauma	~	ASD	0.471637	0.115734	0.378542	0.0928898	0.378542	4.60E-05
Lifetime trauma	~	ALCH	0.375917	0.217369	0.2694	0.155777	0.2694	0.083739
Lifetime trauma	~	ADHD	-0.0337771	0.104186	-0.0373344	0.115159	-0.0373344	0.745787
G) Lifetime trauma ~ SCZ + ADHD + Alcohol dependence + ASD + PTSD symptoms + Anxiety + MDD
Phenotype 1	op	Phenotype 2	Unstand_Est	Unstand_SE	STD_Genotype	STD_Genotype_SE	STD_All	p_value
Lifetime trauma	~~	Lifetime trauma	0.0847043	0.0130303	0.466661	0.0717878	0.466661	8.00E-11
Lifetime trauma	~	MDD	0.132832	0.297958	0.0910358	0.204204	0.0910358	0.655736
Lifetime trauma	~	ANX	0.0426367	0.261188	0.0390034	0.238931	0.0390034	0.870328
Lifetime trauma	~	PTSD	0.446561	0.137134	0.279885	0.0859496	0.279885	0.00112839
Lifetime trauma	~	ASD	0.442926	0.120166	0.355498	0.0964468	0.355498	0.000227856
Lifetime trauma	~	ALCH	0.325327	0.225605	0.233145	0.161679	0.233145	0.149297
Lifetime trauma	~	ADHD	-0.0148556	0.10482	-0.0164201	0.115859	-0.0164201	0.887297
Lifetime trauma	~	SCZ	0.0856524	0.0452557	0.102588	0.0542039	0.102588	0.0584067

[truncated: 2 more sheets: Stable11- 4 trait model Lifetim, Stable12- Data availability]
